# Supplementary material for: Integrated multi‐omics approach reveals the role of striated muscle preferentially expressed protein kinase in skeletal muscle including its relationship with myospryn complex
Source: J Cachexia Sarcopenia Muscle. 2024 May 9;15(3):1003–15. doi: 10.1002/jcsm.13470 (PMC11154751; doi:10.1002/jcsm.13470)
Supplement: Supplementary file 2 — Table S1. Detected proteins in the SPEG IP muscle lysate of WT and Speg‐CKO skeletal muscle using mass spectrometry. [file JCSM-15-1003-s004.xlsx]

## Sheet: Table S1
Table S1. Detected proteins in the SPEG IP muscle lysate of WT and Speg-CKO skeletal muscle using mass spectrometry.
reference	Gene Symbol	Annotation	MWT(kDa)	Unique WT muscle-SPEG IP	Total WT muscle-SPEG IP	Unique Speg-CKO muscle-SPEG IP	Total Speg-CKO muscle-SPEG IP	Unique WT muscle-IgG IP	Total WT muscle-IgG IP
sp|Q9QXZ0|MACF1_MOUSE	Macf1	Microtubule-actin cross-linking factor 1 OS=Mus musculus GN=Macf1 PE=1 SV=2	831.36	1	1	0	0	0	0
tr|E9Q1W3|E9Q1W3_MOUSE	Neb	Nebulin OS=Mus musculus OX=10090 GN=Neb PE=1 SV=1	828.14	0	0	0	0	10.8	15.4
sp|Q8R0W0|EPIPL_MOUSE	Eppk1	Epiplakin OS=Mus musculus GN=Eppk1 PE=1 SV=2	724.22	3	5	2	2	0	0
sp|E9PZQ0|RYR1_MOUSE	Ryr1	Ryanodine receptor 1 OS=Mus musculus GN=Ryr1 PE=1 SV=1	564.68	224	372	185	244	0	0
sp|Q9QXS1|PLEC_MOUSE	Plec	Plectin OS=Mus musculus GN=Plec PE=1 SV=3	533.86	172	188	118	127	0	0
sp|Q9QXS1|PLEC_MOUSE	Plec	Plectin OS=Mus musculus OX=10090 GN=Plec PE=1 SV=3	533.86	0	0	0	0	46.6	72.2
sp|Q9JLC8|SACS_MOUSE	Sacs	Sacsin OS=Mus musculus GN=Sacs PE=1 SV=2	520.35	52	54	28	28	0	0
sp|Q4U4S6|XIRP2_MOUSE	Xirp2	Xin actin-binding repeat-containing protein 2 OS=Mus musculus GN=Xirp2 PE=1 SV=1	427.99	3	3	0	0	0	0
sp|P11531|DMD_MOUSE	Dmd	Dystrophin OS=Mus musculus OX=10090 GN=Dmd PE=1 SV=3	425.57	0	0	0	0	12.6	15
sp|Q70KF4|CMYA5_MOUSE	Cmya5	Cardiomyopathy-associated protein 5 OS=Mus musculus GN=Cmya5 PE=1 SV=2	412.79	13	18	0	0	0	0
tr|E9QLJ0|E9QLJ0_MOUSE	Cmya5	Cardiomyopathy-associated protein 5 OS=Mus musculus GN=Cmya5 PE=1 SV=1	405.33	1	2	0	0	0	0
sp|Q62407|SPEG_MOUSE	Speg	Striated muscle-specific serine/threonine-protein kinase OS=Mus musculus GN=Speg PE=1 SV=2	354.12	59	93	0	0	0	0
tr|E9PWQ3|E9PWQ3_MOUSE	Col6a3	Collagen, type VI, alpha 3 OS=Mus musculus OX=10090 GN=Col6a3 PE=1 SV=2	353.71	0	0	0	0	14.8	27.6
sp|Q6KCD5|NIPBL_MOUSE	Nipbl	Nipped-B-like protein OS=Mus musculus GN=Nipbl PE=1 SV=1	315.25	1	1	0	0	0	0
sp|E9Q394|AKP13_MOUSE	Akap13	A-kinase anchor protein 13 OS=Mus musculus GN=Akap13 PE=1 SV=1	303.79	6	7	1	1	0	0
sp|Q8VHX6|FLNC_MOUSE	Flnc	Filamin-C OS=Mus musculus OX=10090 GN=Flnc PE=1 SV=3	290.94	0	0	0	0	6.8	10.4
sp|P16546|SPTN1_MOUSE	Sptan1	Spectrin alpha chain, non-erythrocytic 1 OS=Mus musculus GN=Sptan1 PE=1 SV=4	284.42	2	2	0	0	0	0
sp|P16546|SPTN1_MOUSE	Sptan1	Spectrin alpha chain, non-erythrocytic 1 OS=Mus musculus OX=10090 GN=Sptan1 PE=1 SV=4	284.42	0	0	0	0	6.2	7
sp|Q62261|SPTB2_MOUSE	Sptbn1	Spectrin beta chain, non-erythrocytic 1 OS=Mus musculus GN=Sptbn1 PE=1 SV=2	274.05	3	3	0	0	0	0
sp|Q62261|SPTB2_MOUSE	Sptbn1	Spectrin beta chain, non-erythrocytic 1 OS=Mus musculus OX=10090 GN=Sptbn1 PE=1 SV=2	274.05	0	0	0	0	6.2	6.6
sp|P11276|FINC_MOUSE	Fn1	Fibronectin OS=Mus musculus GN=Fn1 PE=1 SV=4	272.37	22	23	9	9	0	0
sp|P11276|FINC_MOUSE	Fn1	Fibronectin OS=Mus musculus OX=10090 GN=Fn1 PE=1 SV=4	272.37	0	0	0	0	6.6	10.8
sp|P14873|MAP1B_MOUSE	Map1b	Microtubule-associated protein 1B OS=Mus musculus OX=10090 GN=Map1b PE=1 SV=2	270.09	0	0	0	0	6.8	10
sp|P26039|TLN1_MOUSE	Tln1	Talin-1 OS=Mus musculus OX=10090 GN=Tln1 PE=1 SV=2	269.65	0	0	0	0	4.6	4.6
sp|Q5SWU9|ACACA_MOUSE	Acaca	Acetyl-CoA carboxylase 1 OS=Mus musculus GN=Acaca PE=1 SV=1	265.09	24	28	5	5	0	0
sp|Q71LX4|TLN2_MOUSE	Tln2	Talin-2 OS=Mus musculus GN=Tln2 PE=1 SV=3	253.46	1	1	0	0	0	0
sp|P15508|SPTB1_MOUSE	Sptb	Spectrin beta chain, erythrocytic OS=Mus musculus GN=Sptb PE=1 SV=4	245.1	5	5	2	2	0	0
sp|P15508|SPTB1_MOUSE	Sptb	Spectrin beta chain, erythrocytic OS=Mus musculus OX=10090 GN=Sptb PE=1 SV=4	245.1	0	0	0	0	4.4	4.8
sp|Q6P4S8|INT1_MOUSE	Ints1	Integrator complex subunit 1 OS=Mus musculus GN=Ints1 PE=1 SV=2	245.01	1	1	0	0	0	0
tr|G3X9B1|G3X9B1_MOUSE	Heatr1	HEAT repeat containing 1 OS=Mus musculus GN=Heatr1 PE=1 SV=1	241.92	1	1	0	0	0	0
sp|Q8R1A4|DOCK7_MOUSE	Dock7	Dedicator of cytokinesis protein 7 OS=Mus musculus GN=Dock7 PE=1 SV=3	241.29	10	11	2	2	0	0
sp|Q61879|MYH10_MOUSE	Myh10	Myosin-10 OS=Mus musculus GN=Myh10 PE=1 SV=2	228.85	55	64	4	4	0	0
sp|Q61879|MYH10_MOUSE	Myh10	Myosin-10 OS=Mus musculus OX=10090 GN=Myh10 PE=1 SV=2	228.85	0	0	0	0	15	21
sp|Q6URW6|MYH14_MOUSE	Myh14	Myosin-14 OS=Mus musculus GN=Myh14 PE=1 SV=1	228.45	19	19	0	0	10.8	12.2
sp|O08638|MYH11_MOUSE	Myh11	Myosin-11 OS=Mus musculus GN=Myh11 PE=1 SV=1	226.89	145	260	74	83	0	0
sp|O08638|MYH11_MOUSE	Myh11	Myosin-11 OS=Mus musculus OX=10090 GN=Myh11 PE=1 SV=1	226.89	0	0	0	0	23.6	50.4
sp|Q8VDD5|MYH9_MOUSE	Myh9	Myosin-9 OS=Mus musculus GN=Myh9 PE=1 SV=4	226.23	124	199	48	50	0	0
sp|Q8VDD5|MYH9_MOUSE	Myh9	Myosin-9 OS=Mus musculus OX=10090 GN=Myh9 PE=1 SV=4	226.23	0	0	0	0	23.6	75.8
sp|P13541|MYH3_MOUSE	Myh3	Myosin-3 OS=Mus musculus GN=Myh3 PE=2 SV=2	223.65	3	3	3	3	0	0
sp|P13541|MYH3_MOUSE	Myh3	Myosin-3 OS=Mus musculus OX=10090 GN=Myh3 PE=2 SV=2	223.65	0	0	0	0	12.6	102.8
sp|Q02566|MYH6_MOUSE	Myh6	Myosin-6 OS=Mus musculus OX=10090 GN=Myh6 PE=1 SV=2	223.43	0	0	0	0	4.2	5
tr|E9QPE7|E9QPE7_MOUSE	Myh11	Myosin-11 OS=Mus musculus GN=Myh11 PE=1 SV=1	223.22	11	20	3	4	0	0
sp|Q5SX40|MYH1_MOUSE	Myh1	Myosin-1 OS=Mus musculus GN=Myh1 PE=1 SV=1	223.2	49	72	36	42	0	0
sp|Q5SX40|MYH1_MOUSE	Myh1	Myosin-1 OS=Mus musculus OX=10090 GN=Myh1 PE=1 SV=1	223.2	0	0	0	0	8.2	14.4
sp|Q5SX39|MYH4_MOUSE	Myh4	Myosin-4 OS=Mus musculus OX=10090 GN=Myh4 PE=1 SV=1	222.72	0	0	0	0	25	175.4
sp|P13542|MYH8_MOUSE	Myh8	Myosin-8 OS=Mus musculus GN=Myh8 PE=2 SV=2	222.57	14	29	12	17	0	0
sp|P13542|MYH8_MOUSE	Myh8	Myosin-8 OS=Mus musculus OX=10090 GN=Myh8 PE=2 SV=2	222.57	0	0	0	0	15	78.8
sp|A2AQ25|SKT_MOUSE	Skt	Sickle tail protein OS=Mus musculus GN=Skt PE=1 SV=1	212.9	1	1	0	0	0	0
sp|Q9ER60|SCN4A_MOUSE	Scn4a	Sodium channel protein type 4 subunit alpha OS=Mus musculus GN=Scn4a PE=2 SV=1	208.66	1	1	0	0	0	0
sp|Q68FD5|CLH1_MOUSE	Cltc	Clathrin heavy chain 1 OS=Mus musculus GN=Cltc PE=1 SV=3	191.43	36	44	30	38	0	0
sp|Q6A065|CE170_MOUSE	Cep170	Centrosomal protein of 170 kDa OS=Mus musculus GN=Cep170 PE=1 SV=2	174.94	3	3	0	0	0	0
sp|Q99PL5|RRBP1_MOUSE	Rrbp1	Ribosome-binding protein 1 OS=Mus musculus GN=Rrbp1 PE=1 SV=2	172.78	6	8	1	1	0	0
sp|Q3UH60|DIP2B_MOUSE	Dip2b	Disco-interacting protein 2 homolog B OS=Mus musculus GN=Dip2b PE=1 SV=1	171.02	2	2	1	1	0	0
tr|Q14BI5|Q14BI5_MOUSE	Myom2	Myomesin 2 OS=Mus musculus OX=10090 GN=Myom2 PE=1 SV=1	164.63	0	0	0	0	6	6.8
sp|Q6PAR5|GAPD1_MOUSE	Gapvd1	GTPase-activating protein and VPS9 domain-containing protein 1 OS=Mus musculus GN=Gapvd1 PE=1 SV=2	162.3	48	123	32	75	0	0
sp|Q4LDD4|ARAP1_MOUSE	Arap1	Arf-GAP with Rho-GAP domain, ANK repeat and PH domain-containing protein 1 OS=Mus musculus GN=Arap1 PE=1 SV=2	162.17	5	5	0	0	0	0
sp|Q9D2G5|SYNJ2_MOUSE	Synj2	Synaptojanin-2 OS=Mus musculus GN=Synj2 PE=1 SV=2	158.38	2	3	1	1	0	0
tr|G5E896|G5E896_MOUSE	Edc4	Enhancer of mRNA decapping 4, isoform CRA_b OS=Mus musculus GN=Edc4 PE=1 SV=1	152.39	3	5	2	2	0	0
sp|Q7TNH6|NPHP3_MOUSE	Nphp3	Nephrocystin-3 OS=Mus musculus GN=Nphp3 PE=1 SV=2	150.19	5	5	1	1	0	0
sp|B1AVY7|KI16B_MOUSE	Kif16b	Kinesin-like protein KIF16B OS=Mus musculus GN=Kif16b PE=1 SV=1	149.97	1	1	0	0	0	0
sp|Q99NB9|SF3B1_MOUSE	Sf3b1	Splicing factor 3B subunit 1 OS=Mus musculus GN=Sf3b1 PE=1 SV=1	145.72	2	2	0	0	0	0
sp|Q6PGL7|WASC2_MOUSE	Washc2	WASH complex subunit 2 OS=Mus musculus GN=Washc2 PE=1 SV=1	145.22	1	1	0	0	0	0
sp|Q7TMB8|CYFP1_MOUSE	Cyfip1	Cytoplasmic FMR1-interacting protein 1 OS=Mus musculus GN=Cyfip1 PE=1 SV=1	145.15	6	6	5	5	0	0
tr|A0A0G2JGI9|A0A0G2JGI9_MOUSE	Agl	Glycogen debranching enzyme OS=Mus musculus OX=10090 GN=Agl PE=1 SV=1	145.04	0	0	0	0	6	6.4
sp|Q9JJ28|FLII_MOUSE	Flii	Protein flightless-1 homolog OS=Mus musculus GN=Flii PE=1 SV=1	144.71	1	1	0	0	0	0
sp|Q60949|TBCD1_MOUSE	Tbc1d1	TBC1 domain family member 1 OS=Mus musculus GN=Tbc1d1 PE=1 SV=3	141.94	6	6	4	4	0	0
sp|Q5DW34|EHMT1_MOUSE	Ehmt1	Histone-lysine N-methyltransferase EHMT1 OS=Mus musculus GN=Ehmt1 PE=1 SV=2	141.91	1	1	0	0	0	0
sp|O54824|IL16_MOUSE	Il16	Pro-interleukin-16 OS=Mus musculus GN=Il16 PE=1 SV=3	141.35	2	3	0	0	0	0
sp|P18826|KPB1_MOUSE	Phka1	Phosphorylase b kinase regulatory subunit alpha, skeletal muscle isoform OS=Mus musculus GN=Phka1 PE=1 SV=3	138.74	43	80	39	68	0	0
sp|P11087|CO1A1_MOUSE	Col1a1	Collagen alpha-1(I) chain OS=Mus musculus GN=Col1a1 PE=1 SV=4	137.95	1	1	1	1	0	0
sp|Q99PU8|DHX30_MOUSE	Dhx30	Putative ATP-dependent RNA helicase DHX30 OS=Mus musculus GN=Dhx30 PE=1 SV=1	136.58	2	2	0	0	0	0
sp|Q8CDG3|VCIP1_MOUSE	Vcpip1	Deubiquitinating protein VCIP135 OS=Mus musculus GN=Vcpip1 PE=1 SV=1	134.42	1	1	0	0	0	0
sp|Q3UHC7|DAB2P_MOUSE	Dab2ip	Disabled homolog 2-interacting protein OS=Mus musculus GN=Dab2ip PE=1 SV=1	131.64	12	13	8	8	0	0
tr|Q6PFF0|Q6PFF0_MOUSE	Scaf4	SR-related CTD-associated factor 4 OS=Mus musculus GN=Scaf4 PE=1 SV=1	131.6	2	2	0	0	0	0
sp|Q9Z0U1|ZO2_MOUSE	Tjp2	Tight junction protein ZO-2 OS=Mus musculus GN=Tjp2 PE=1 SV=2	131.2	2	2	0	0	0	0
sp|Q05920|PYC_MOUSE	Pc	Pyruvate carboxylase, mitochondrial OS=Mus musculus OX=10090 GN=Pc PE=1 SV=1	129.6	0	0	0	0	4.4	12.6
sp|P28660|NCKP1_MOUSE	Nckap1	Nck-associated protein 1 OS=Mus musculus GN=Nckap1 PE=1 SV=2	128.7	18	20	12	12	0	0
sp|O35595|PTC2_MOUSE	Ptch2	Protein patched homolog 2 OS=Mus musculus GN=Ptch2 PE=2 SV=2	128.5	1	1	0	0	0	0
sp|Q80U19|DAAM2_MOUSE	Daam2	Disheveled-associated activator of morphogenesis 2 OS=Mus musculus GN=Daam2 PE=1 SV=4	128.29	2	2	0	0	0	0
sp|Q3U0M1|TPPC9_MOUSE	Trappc9	Trafficking protein particle complex subunit 9 OS=Mus musculus GN=Trappc9 PE=1 SV=2	128.15	3	3	0	0	0	0
sp|Q5XKE0|MYPC2_MOUSE	Mybpc2	Myosin-binding protein C, fast-type OS=Mus musculus GN=Mybpc2 PE=1 SV=1	127.27	18	42	30	32	0	0
sp|Q3U1J4|DDB1_MOUSE	Ddb1	DNA damage-binding protein 1 OS=Mus musculus GN=Ddb1 PE=1 SV=2	126.77	1	1	0	0	0	0
sp|E9Q634|MYO1E_MOUSE	Myo1e	Unconventional myosin-Ie OS=Mus musculus GN=Myo1e PE=1 SV=1	126.74	4	4	3	3	0	0
tr|Q6P6L5|Q6P6L5_MOUSE	Mybpc1	Myosin-binding protein C, slow-type OS=Mus musculus GN=Mybpc1 PE=1 SV=1	126.12	16	16	1	1	0	0
sp|O08532|CA2D1_MOUSE	Cacna2d1	Voltage-dependent calcium channel subunit alpha-2/delta-1 OS=Mus musculus GN=Cacna2d1 PE=1 SV=1	124.55	3	3	0	0	0	0
sp|Q2KN98|CYTSA_MOUSE	Specc1l	Cytospin-A OS=Mus musculus GN=Specc1l PE=1 SV=1	124.41	4	4	0	0	0	0
sp|O89032|SPD2A_MOUSE	Sh3pxd2a	SH3 and PX domain-containing protein 2A OS=Mus musculus GN=Sh3pxd2a PE=1 SV=2	124.13	1	1	0	0	0	0
sp|Q7TSH2|KPBB_MOUSE	Phkb	Phosphorylase b kinase regulatory subunit beta OS=Mus musculus GN=Phkb PE=1 SV=1	123.81	46	115	46	94	0	0
sp|Q8BPM0|DAAM1_MOUSE	Daam1	Disheveled-associated activator of morphogenesis 1 OS=Mus musculus GN=Daam1 PE=1 SV=4	123.29	6	6	2	2	0	0
sp|Q9JL26|FMNL1_MOUSE	Fmnl1	Formin-like protein 1 OS=Mus musculus GN=Fmnl1 PE=1 SV=1	121.98	42	61	36	59	0	0
sp|Q6A0A9|F120A_MOUSE	FAM120A	Constitutive coactivator of PPAR-gamma-like protein 1 OS=Mus musculus GN=FAM120A PE=1 SV=2	121.57	2	2	1	1	0	0
sp|Q8VHG2|AMOT_MOUSE	Amot	Angiomotin OS=Mus musculus GN=Amot PE=1 SV=3	120.84	1	1	0	0	0	0
sp|Q91V92|ACLY_MOUSE	Acly	ATP-citrate synthase OS=Mus musculus GN=Acly PE=1 SV=1	119.65	9	9	1	1	0	0
sp|Q924T7|RNF31_MOUSE	Rnf31	E3 ubiquitin-protein ligase RNF31 OS=Mus musculus GN=Rnf31 PE=1 SV=2	119.24	3	3	0	0	0	0
sp|Q8R4U7|LUZP1_MOUSE	Luzp1	Leucine zipper protein 1 OS=Mus musculus GN=Luzp1 PE=1 SV=2	119.24	7	7	4	4	0	0
sp|Q3UH68|LIMC1_MOUSE	Limch1	LIM and calponin homology domains-containing protein 1 OS=Mus musculus GN=Limch1 PE=1 SV=2	118.12	2	2	0	0	0	0
sp|Q8CH25|SLTM_MOUSE	Sltm	SAFB-like transcription modulator OS=Mus musculus GN=Sltm PE=1 SV=1	116.85	1	1	0	0	0	0
sp|P97434|MPRIP_MOUSE	Mprip	Myosin phosphatase Rho-interacting protein OS=Mus musculus GN=Mprip PE=1 SV=2	116.34	2	2	0	0	0	0
sp|Q5SYD0|MYO1D_MOUSE	Myo1d	Unconventional myosin-Id OS=Mus musculus GN=Myo1d PE=1 SV=1	116.01	1	1	0	0	0	0
sp|Q9Z0H8|CLIP2_MOUSE	Clip2	CAP-Gly domain-containing linker protein 2 OS=Mus musculus GN=Clip2 PE=1 SV=2	115.84	2	2	0	0	0	0
sp|P23249|MOV10_MOUSE	Mov10	Putative helicase MOV-10 OS=Mus musculus GN=Mov10 PE=1 SV=2	113.51	1	2	0	0	0	0
tr|Q61636|Q61636_MOUSE	Utrn	G-utrophin (Predicted protein) OS=Mus musculus GN=Utrn PE=2 SV=1	113.03	1	1	0	0	0	0
sp|P11103|PARP1_MOUSE	Parp1	Poly [ADP-ribose] polymerase 1 OS=Mus musculus GN=Parp1 PE=1 SV=3	113.03	11	11	6	6	0	0
sp|P97386|DNLI3_MOUSE	Lig3	DNA ligase 3 OS=Mus musculus GN=Lig3 PE=1 SV=2	113	2	2	0	0	0	0
tr|Q921K2|Q921K2_MOUSE	Parp1	Poly [ADP-ribose] polymerase OS=Mus musculus GN=Parp1 PE=1 SV=1	112.65	4	4	3	3	0	0
sp|Q9ESZ8|GTF2I_MOUSE	Gtf2i	General transcription factor II-I OS=Mus musculus GN=Gtf2i PE=1 SV=3	112.2	1	1	0	0	0	0
sp|Q60875|ARHG2_MOUSE	Arhgef2	Rho guanine nucleotide exchange factor 2 OS=Mus musculus GN=Arhgef2 PE=1 SV=4	111.9	33	36	29	30	0	0
tr|A0A0R4J0V4|A0A0R4J0V4_MOUSE	Jmy	Junction-mediating and -regulatory protein OS=Mus musculus GN=Jmy PE=1 SV=1	110.49	1	2	1	2	0	0
sp|Q3U0J8|TBD2B_MOUSE	Tbc1d2b	TBC1 domain family member 2B OS=Mus musculus GN=Tbc1d2b PE=1 SV=2	109.88	28	31	13	15	0	0
sp|O08810|U5S1_MOUSE	Eftud2	116 kDa U5 small nuclear ribonucleoprotein component OS=Mus musculus GN=Eftud2 PE=1 SV=1	109.29	1	1	0	0	0	0
sp|Q8C8U0|LIPB1_MOUSE	Ppfibp1	Liprin-beta-1 OS=Mus musculus GN=Ppfibp1 PE=1 SV=3	108.47	1	1	1	1	0	0
tr|K0BWC3|K0BWC3_MOUSE	Palld	Palladin isoform OS=Mus musculus GN=Palld PE=2 SV=1	108.24	2	4	2	3	0	0
sp|P17426|AP2A1_MOUSE	Ap2a1	AP-2 complex subunit alpha-1 OS=Mus musculus GN=Ap2a1 PE=1 SV=1	107.6	5	6	0	0	0	0
sp|P60755|MDGA2_MOUSE	Mdga2	MAM domain-containing glycosylphosphatidylinositol anchor protein 2 OS=Mus musculus GN=Mdga2 PE=1 SV=1	106.62	1	1	0	0	0	0
sp|P57780|ACTN4_MOUSE	Actn4	Alpha-actinin-4 OS=Mus musculus GN=Actn4 PE=1 SV=1	104.91	45	50	34	37	0	0
sp|Q9DBG3|AP2B1_MOUSE	Ap2b1	AP-2 complex subunit beta OS=Mus musculus GN=Ap2b1 PE=1 SV=1	104.52	3	3	0	0	0	0
sp|Q99LC9|PEX6_MOUSE	Pex6	Peroxisome assembly factor 2 OS=Mus musculus GN=Pex6 PE=1 SV=1	104.48	1	1	0	0	0	0
sp|O35242|FAN_MOUSE	Nsmaf	Protein FAN OS=Mus musculus GN=Nsmaf PE=1 SV=2	104.48	2	2	0	0	0	0
tr|A0A1G5SL47|A0A1G5SL47_MOUSE	OTTMUSPWKG00059393	Schlafen family member 9 OS=Mus musculus GN=OTTMUSPWKG00059393 PE=4 SV=1	103.96	1	1	0	0	0	0
sp|O35643|AP1B1_MOUSE	Ap1b1	AP-1 complex subunit beta-1 OS=Mus musculus GN=Ap1b1 PE=1 SV=2	103.87	2	2	0	0	0	0
sp|Q9JI91|ACTN2_MOUSE	Actn2	Alpha-actinin-2 OS=Mus musculus GN=Actn2 PE=1 SV=2	103.77	11	12	7	7	0	0
sp|Q3U0S6|RAIN_MOUSE	Rasip1	Ras-interacting protein 1 OS=Mus musculus GN=Rasip1 PE=1 SV=3	103.49	18	20	11	11	0	0
sp|P04919|B3AT_MOUSE	Slc4a1	Band 3 anion transport protein OS=Mus musculus GN=Slc4a1 PE=1 SV=1	103.07	5	8	5	7	0	0
sp|Q7TPR4|ACTN1_MOUSE	Actn1	Alpha-actinin-1 OS=Mus musculus GN=Actn1 PE=1 SV=1	103	26	30	13	14	0	0
sp|O88990|ACTN3_MOUSE	Actn3	Alpha-actinin-3 OS=Mus musculus GN=Actn3 PE=2 SV=1	102.98	26	27	10	10	0	0
sp|O88990|ACTN3_MOUSE	Actn3	Alpha-actinin-3 OS=Mus musculus OX=10090 GN=Actn3 PE=2 SV=1	102.98	0	0	0	0	4	4.6
sp|Q8K4J6|MKL1_MOUSE	Mkl1	MKL/myocardin-like protein 1 OS=Mus musculus GN=Mkl1 PE=1 SV=2	102.48	2	2	0	0	0	0
tr|Q6P9N8|Q6P9N8_MOUSE	Trak2	Trafficking protein, kinesin binding 2 OS=Mus musculus GN=Trak2 PE=1 SV=1	101.24	1	1	0	0	0	0
sp|Q80WT5|AFTIN_MOUSE	Aftph	Aftiphilin OS=Mus musculus GN=Aftph PE=1 SV=2	101.07	7	7	2	2	0	0
sp|P26231|CTNA1_MOUSE	Ctnna1	Catenin alpha-1 OS=Mus musculus GN=Ctnna1 PE=1 SV=1	100.04	1	1	1	1	0	0
sp|Q8K1Y2|KPCD3_MOUSE	Prkd3	Serine/threonine-protein kinase D3 OS=Mus musculus GN=Prkd3 PE=1 SV=1	100.01	1	1	0	0	0	0
sp|Q6ZPK7|LST2_MOUSE	Zfyve28	Lateral signaling target protein 2 homolog OS=Mus musculus GN=Zfyve28 PE=1 SV=2	99.72	1	1	0	0	0	0
sp|P27664|PDE6A_MOUSE	Pde6a	Rod cGMP-specific 3',5'-cyclic phosphodiesterase subunit alpha OS=Mus musculus GN=Pde6a PE=2 SV=3	99.47	1	1	0	0	0	0
sp|Q80YR4|ZN598_MOUSE	Znf598	E3 ubiquitin-protein ligase ZNF598 OS=Mus musculus GN=Znf598 PE=1 SV=1	99.13	3	3	2	2	0	0
sp|P39053|DYN1_MOUSE	Dnm1	Dynamin-1 OS=Mus musculus GN=Dnm1 PE=1 SV=2	97.74	2	2	0	0	0	0
sp|Q8CJG0|AGO2_MOUSE	Ago2	Protein argonaute-2 OS=Mus musculus GN=Ago2 PE=1 SV=3	97.24	7	8	4	4	0	0
sp|Q9WUB3|PYGM_MOUSE	Pygm	Glycogen phosphorylase, muscle form OS=Mus musculus OX=10090 GN=Pygm PE=1 SV=3	97.22	0	0	0	0	9.2	27.8
sp|P70168|IMB1_MOUSE	Kpnb1	Importin subunit beta-1 OS=Mus musculus GN=Kpnb1 PE=1 SV=2	97.12	10	10	5	5	0	0
sp|Q9ES28|ARHG7_MOUSE	Arhgef7	Rho guanine nucleotide exchange factor 7 OS=Mus musculus GN=Arhgef7 PE=1 SV=2	97	6	7	2	2	0	0
sp|Q9Z321|TOP3B_MOUSE	Top3b	DNA topoisomerase 3-beta-1 OS=Mus musculus GN=Top3b PE=1 SV=1	96.89	8	8	3	3	0	0
sp|Q62165|DAG1_MOUSE	Dag1	Dystroglycan OS=Mus musculus GN=Dag1 PE=1 SV=4	96.84	2	2	0	0	0	0
sp|Q8K4G5|ABLM1_MOUSE	Ablim1	Actin-binding LIM protein 1 OS=Mus musculus GN=Ablim1 PE=1 SV=1	96.74	1	1	0	0	0	0
sp|Q61097|KSR1_MOUSE	Ksr1	Kinase suppressor of Ras 1 OS=Mus musculus GN=Ksr1 PE=1 SV=1	96.69	2	2	2	2	0	0
sp|Q7TSJ2|MAP6_MOUSE	Map6	Microtubule-associated protein 6 OS=Mus musculus GN=Map6 PE=1 SV=2	96.39	1	1	0	0	0	0
sp|Q9EQK5|MVP_MOUSE	Mvp	Major vault protein OS=Mus musculus GN=Mvp PE=1 SV=4	95.87	6	6	0	0	0	0
sp|P48193|41_MOUSE	Epb41	Protein 4.1 OS=Mus musculus GN=Epb41 PE=1 SV=2	95.85	2	2	0	0	0	0
sp|Q8C804|SPICE_MOUSE	Spice1	Spindle and centriole-associated protein 1 OS=Mus musculus GN=Spice1 PE=1 SV=2	95.59	3	3	0	0	0	0
sp|Q6P542|ABCF1_MOUSE	Abcf1	ATP-binding cassette sub-family F member 1 OS=Mus musculus GN=Abcf1 PE=1 SV=1	94.89	2	3	1	1	0	0
tr|Q3U1C4|Q3U1C4_MOUSE	Secisbp2	MCG1271 OS=Mus musculus GN=Secisbp2 PE=1 SV=1	94.75	1	2	1	1	0	0
sp|Q8K310|MATR3_MOUSE	Matr3	Matrin-3 OS=Mus musculus GN=Matr3 PE=1 SV=1	94.57	1	1	1	1	0	0
tr|H3BKQ3|H3BKQ3_MOUSE	Evi5l	Ecotropic viral integration site 5-like OS=Mus musculus GN=Evi5l PE=1 SV=1	93.45	5	5	3	3	0	0
sp|Q3UVG3|F91A1_MOUSE	Fam91a1	Protein FAM91A1 OS=Mus musculus GN=Fam91a1 PE=1 SV=1	93.4	4	4	1	1	0	0
sp|Q62009|POSTN_MOUSE	Postn	Periostin OS=Mus musculus GN=Postn PE=1 SV=2	93.08	1	1	0	0	0	0
sp|B2RUR8|OTU7B_MOUSE	Otud7b	OTU domain-containing protein 7B OS=Mus musculus GN=Otud7b PE=1 SV=1	91.93	3	3	1	1	0	0
sp|B1AXH1|NHSL2_MOUSE	Nhsl2	NHS-like protein 2 OS=Mus musculus GN=Nhsl2 PE=1 SV=1	91.82	4	4	0	0	0	0
sp|Q8BMQ2|TF3C4_MOUSE	Gtf3c4	General transcription factor 3C polypeptide 4 OS=Mus musculus GN=Gtf3c4 PE=1 SV=2	91.55	1	1	0	0	0	0
sp|O35286|DHX15_MOUSE	Dhx15	Pre-mRNA-splicing factor ATP-dependent RNA helicase DHX15 OS=Mus musculus GN=Dhx15 PE=1 SV=2	90.95	3	3	0	0	0	0
sp|Q80VH0|BANK1_MOUSE	Bank1	B-cell scaffold protein with ankyrin repeats OS=Mus musculus GN=Bank1 PE=1 SV=3	89.35	9	10	3	3	0	0
sp|Q6Y5D8|RHG10_MOUSE	Arhgap10	Rho GTPase-activating protein 10 OS=Mus musculus GN=Arhgap10 PE=1 SV=2	89.31	1	1	0	0	0	0
sp|Q01853|TERA_MOUSE	Vcp	Transitional endoplasmic reticulum ATPase OS=Mus musculus OX=10090 GN=Vcp PE=1 SV=4	89.27	0	0	0	0	5.8	8.6
sp|P97742|CPT1A_MOUSE	Cpt1a	Carnitine O-palmitoyltransferase 1, liver isoform OS=Mus musculus GN=Cpt1a PE=1 SV=4	88.19	1	1	0	0	0	0
sp|Q7TPM9|MTMRA_MOUSE	Mtmr10	Myotubularin-related protein 10 OS=Mus musculus GN=Mtmr10 PE=1 SV=2	88.14	2	2	0	0	0	0
tr|Q8BML9|Q8BML9_MOUSE	Qars	Glutaminyl-tRNA synthetase OS=Mus musculus GN=Qars PE=1 SV=1	87.62	13	13	0	0	0	0
sp|Q8K327|CHAP1_MOUSE	Champ1	Chromosome alignment-maintaining phosphoprotein 1 OS=Mus musculus GN=Champ1 PE=1 SV=1	87.51	2	2	0	0	0	0
sp|A2A699|F1712_MOUSE	Fam171a2	Protein FAM171A2 OS=Mus musculus GN=Fam171a2 PE=1 SV=1	87.43	5	5	0	0	0	0
sp|E9PV24|FIBA_MOUSE	Fga	Fibrinogen alpha chain OS=Mus musculus GN=Fga PE=1 SV=1	87.38	14	19	9	10	0	0
sp|Q6ZQK5|ACAP2_MOUSE	Acap2	Arf-GAP with coiled-coil, ANK repeat and PH domain-containing protein 2 OS=Mus musculus GN=Acap2 PE=1 SV=2	87.16	1	2	0	0	0	0
sp|Q8K4I3|ARHG6_MOUSE	Arhgef6	Rho guanine nucleotide exchange factor 6 OS=Mus musculus GN=Arhgef6 PE=1 SV=1	87	5	7	3	4	0	0
sp|O88351|IKKB_MOUSE	Ikbkb	Inhibitor of nuclear factor kappa-B kinase subunit beta OS=Mus musculus GN=Ikbkb PE=1 SV=1	86.64	21	22	11	11	0	0
sp|O88705|HCN3_MOUSE	Hcn3	Potassium/sodium hyperpolarization-activated cyclic nucleotide-gated channel 3 OS=Mus musculus GN=Hcn3 PE=1 SV=1	86.59	1	1	0	0	0	0
sp|Q6PCQ0|IQCE_MOUSE	Iqce	IQ domain-containing protein E OS=Mus musculus GN=Iqce PE=1 SV=1	86.3	4	4	1	1	0	0
sp|Q05512|MARK2_MOUSE	Mark2	Serine/threonine-protein kinase MARK2 OS=Mus musculus GN=Mark2 PE=1 SV=3	86.25	1	1	0	0	0	0
sp|Q3V1D3|AMPD1_MOUSE	Ampd1	AMP deaminase 1 OS=Mus musculus OX=10090 GN=Ampd1 PE=1 SV=2	86.05	0	0	0	0	4.2	4.4
sp|Q3UM29|COG7_MOUSE	Cog7	Conserved oligomeric Golgi complex subunit 7 OS=Mus musculus GN=Cog7 PE=1 SV=1	86.02	1	1	0	0	0	0
sp|P06537|GCR_MOUSE	Nr3c1	Glucocorticoid receptor OS=Mus musculus GN=Nr3c1 PE=1 SV=1	86	4	5	2	3	0	0
sp|P13020|GELS_MOUSE	Gsn	Gelsolin OS=Mus musculus GN=Gsn PE=1 SV=3	85.89	26	37	14	16	0	0
sp|P13020|GELS_MOUSE	Gsn	Gelsolin OS=Mus musculus OX=10090 GN=Gsn PE=1 SV=3	85.89	0	0	0	0	4.6	7.6
sp|Q68FF6|GIT1_MOUSE	Git1	ARF GTPase-activating protein GIT1 OS=Mus musculus GN=Git1 PE=1 SV=1	85.25	6	6	0	0	0	0
sp|Q60680|IKKA_MOUSE	Chuk	Inhibitor of nuclear factor kappa-B kinase subunit alpha OS=Mus musculus GN=Chuk PE=1 SV=1	84.67	2	2	0	0	0	0
sp|Q3UMT1|PP12C_MOUSE	Ppp1r12c	Protein phosphatase 1 regulatory subunit 12C OS=Mus musculus GN=Ppp1r12c PE=1 SV=1	84.63	2	3	0	0	0	0
tr|E9PVA6|E9PVA6_MOUSE	Git2	ARF GTPase-activating protein GIT2 OS=Mus musculus GN=Git2 PE=1 SV=1	84.41	1	1	0	0	0	0
sp|Q03141|MARK3_MOUSE	Mark3	MAP/microtubule affinity-regulating kinase 3 OS=Mus musculus GN=Mark3 PE=1 SV=2	84.34	4	4	1	1	0	0
tr|Q7TSV1|Q7TSV1_MOUSE	Tns1	Tns1 protein (Fragment) OS=Mus musculus GN=Tns1 PE=2 SV=1	84.11	1	1	0	0	0	0
sp|Q9JLM8|DCLK1_MOUSE	Dclk1	Serine/threonine-protein kinase DCLK1 OS=Mus musculus GN=Dclk1 PE=1 SV=1	84.1	1	1	0	0	0	0
sp|P83093|STIM2_MOUSE	Stim2	Stromal interaction molecule 2 OS=Mus musculus GN=Stim2 PE=1 SV=2	83.87	1	3	1	2	0	0
tr|Q6ZQB7|Q6ZQB7_MOUSE	Mtss1	MKIAA0429 protein (Fragment) OS=Mus musculus GN=Mtss1 PE=2 SV=1	83.72	3	3	2	2	0	0
sp|P18654|KS6A3_MOUSE	Rps6ka3	Ribosomal protein S6 kinase alpha-3 OS=Mus musculus GN=Rps6ka3 PE=1 SV=2	83.64	7	8	3	3	0	0
sp|Q8CI95|OSB11_MOUSE	Osbpl11	Oxysterol-binding protein-related protein 11 OS=Mus musculus GN=Osbpl11 PE=1 SV=2	83.58	4	6	3	3	0	0
sp|Q9WUN2|TBK1_MOUSE	Tbk1	Serine/threonine-protein kinase TBK1 OS=Mus musculus GN=Tbk1 PE=1 SV=1	83.37	15	18	7	7	0	0
sp|A2A8Z1|OSBL9_MOUSE	Osbpl9	Oxysterol-binding protein-related protein 9 OS=Mus musculus GN=Osbpl9 PE=1 SV=1	83.06	3	3	1	1	0	0
sp|P27641|XRCC5_MOUSE	Xrcc5	X-ray repair cross-complementing protein 5 OS=Mus musculus GN=Xrcc5 PE=1 SV=4	83	1	1	0	0	0	0
sp|Q3UIR3|DTX3L_MOUSE	Dtx3l	E3 ubiquitin-protein ligase DTX3L OS=Mus musculus GN=Dtx3l PE=1 SV=1	82.99	1	1	0	0	0	0
sp|Q8BSY0|ASPH_MOUSE	Asph	Aspartyl/asparaginyl beta-hydroxylase OS=Mus musculus GN=Asph PE=1 SV=1	82.99	4	5	1	1	0	0
sp|Q8BX80|ENASE_MOUSE	Engase	Cytosolic endo-beta-N-acetylglucosaminidase OS=Mus musculus GN=Engase PE=1 SV=1	82.89	2	2	0	0	0	0
sp|Q3UQI9|MINY4_MOUSE	Mindy4	Probable ubiquitin carboxyl-terminal hydrolase MINDY-4 OS=Mus musculus GN=Mindy4 PE=1 SV=1	82.89	3	3	2	2	0	0
sp|Q8BMS1|ECHA_MOUSE	Hadha	Trifunctional enzyme subunit alpha, mitochondrial OS=Mus musculus OX=10090 GN=Hadha PE=1 SV=1	82.62	0	0	0	0	7.6	13.2
sp|Q91VR5|DDX1_MOUSE	Ddx1	ATP-dependent RNA helicase DDX1 OS=Mus musculus GN=Ddx1 PE=1 SV=1	82.45	14	15	11	11	0	0
sp|Q9QYE6|GOGA5_MOUSE	Golga5	Golgin subfamily A member 5 OS=Mus musculus GN=Golga5 PE=1 SV=2	82.32	11	12	7	7	0	0
sp|Q8BN58|RHG28_MOUSE	Arhgap28	Rho GTPase-activating protein 28 OS=Mus musculus GN=Arhgap28 PE=1 SV=1	81.74	1	1	0	0	0	0
sp|P18653|KS6A1_MOUSE	Rps6ka1	Ribosomal protein S6 kinase alpha-1 OS=Mus musculus GN=Rps6ka1 PE=1 SV=1	81.54	2	2	1	1	0	0
tr|A0A140T8J1|A0A140T8J1_MOUSE	Fsd2	Fibronectin type III and SPRY domain-containing protein 2 OS=Mus musculus GN=Fsd2 PE=1 SV=1	81.42	2	2	0	0	0	0
sp|Q8BIV7|S45A1_MOUSE	Slc45a1	Proton-associated sugar transporter A OS=Mus musculus GN=Slc45a1 PE=1 SV=3	81.42	1	1	0	0	0	0
sp|Q8C561|LMBD2_MOUSE	Lmbrd2	LMBR1 domain-containing protein 2 OS=Mus musculus GN=Lmbrd2 PE=1 SV=1	81.05	1	1	0	0	0	0
sp|Q8BIJ7|RUFY1_MOUSE	Rufy1	RUN and FYVE domain-containing protein 1 OS=Mus musculus GN=Rufy1 PE=1 SV=1	80.33	20	47	16	27	0	0
sp|Q923E4|SIR1_MOUSE	Sirt1	NAD-dependent protein deacetylase sirtuin-1 OS=Mus musculus GN=Sirt1 PE=1 SV=2	80.32	1	1	0	0	0	0
sp|Q61216|MRE11_MOUSE	Mre11	Double-strand break repair protein MRE11 OS=Mus musculus GN=Mre11 PE=1 SV=1	80.17	2	2	0	0	0	0
sp|Q91ZA3|PCCA_MOUSE	Pcca	Propionyl-CoA carboxylase alpha chain, mitochondrial OS=Mus musculus GN=Pcca PE=1 SV=2	79.87	5	5	4	4	0	0
sp|Q80VI1|TRI56_MOUSE	Trim56	E3 ubiquitin-protein ligase TRIM56 OS=Mus musculus GN=Trim56 PE=1 SV=1	79.46	1	1	0	0	0	0
sp|Q8K3H0|DP13A_MOUSE	Appl1	DCC-interacting protein 13-alpha OS=Mus musculus GN=Appl1 PE=1 SV=1	79.28	1	1	0	0	0	0
sp|P62046|LRCH1_MOUSE	Lrch1	Leucine-rich repeat and calponin homology domain-containing protein 1 OS=Mus musculus GN=Lrch1 PE=1 SV=2	79.03	3	3	0	0	0	0
tr|B2RXM5|B2RXM5_MOUSE	Sec14l5	SEC14-like 5 (S. cerevisiae) OS=Mus musculus GN=Sec14l5 PE=1 SV=1	78.83	1	1	0	0	0	0
sp|Q9JLQ2|GIT2_MOUSE	Git2	ARF GTPase-activating protein GIT2 OS=Mus musculus GN=Git2 PE=1 SV=2	78.72	7	7	3	3	0	0
sp|Q8BZ52|FSD2_MOUSE	Fsd2	Fibronectin type III and SPRY domain-containing protein 2 OS=Mus musculus GN=Fsd2 PE=1 SV=2	78.67	5	5	0	0	0	0
sp|P47856|GFPT1_MOUSE	Gfpt1	Glutamine--fructose-6-phosphate aminotransferase [isomerizing] 1 OS=Mus musculus GN=Gfpt1 PE=1 SV=3	78.49	4	4	0	0	0	0
sp|Q9D0E1|HNRPM_MOUSE	Hnrnpm	Heterogeneous nuclear ribonucleoprotein M OS=Mus musculus GN=Hnrnpm PE=1 SV=3	77.6	4	4	0	0	0	0
sp|Q9QXK7|CPSF3_MOUSE	Cpsf3	Cleavage and polyadenylation specificity factor subunit 3 OS=Mus musculus GN=Cpsf3 PE=1 SV=2	77.46	4	4	0	0	0	0
sp|P21981|TGM2_MOUSE	Tgm2	Protein-glutamine gamma-glutamyltransferase 2 OS=Mus musculus GN=Tgm2 PE=1 SV=4	77.01	12	21	7	7	0	0
sp|Q9Z2Z9|GFPT2_MOUSE	Gfpt2	Glutamine--fructose-6-phosphate aminotransferase [isomerizing] 2 OS=Mus musculus GN=Gfpt2 PE=1 SV=3	76.96	4	4	0	0	0	0
sp|P49222|EPB42_MOUSE	Epb42	Erythrocyte membrane protein band 4.2 OS=Mus musculus GN=Epb42 PE=1 SV=3	76.71	5	5	2	2	0	0
sp|Q3THK7|GUAA_MOUSE	Gmps	GMP synthase [glutamine-hydrolyzing] OS=Mus musculus GN=Gmps PE=1 SV=2	76.67	2	2	0	0	0	0
tr|Q80XR8|Q80XR8_MOUSE	Git2	ARF GTPase-activating protein GIT2 OS=Mus musculus GN=Git2 PE=1 SV=2	75.59	1	1	0	0	0	0
sp|P47708|RP3A_MOUSE	Rph3a	Rabphilin-3A OS=Mus musculus GN=Rph3a PE=1 SV=2	75.44	1	1	0	0	0	0
sp|Q8VIJ6|SFPQ_MOUSE	Sfpq	Splicing factor, proline- and glutamine-rich OS=Mus musculus GN=Sfpq PE=1 SV=1	75.39	24	49	22	30	0	0
sp|Q9Z2C4|MTMR1_MOUSE	Mtmr1	Myotubularin-related protein 1 OS=Mus musculus GN=Mtmr1 PE=1 SV=1	75.27	7	7	2	2	0	0
sp|Q8K0Q5|RHG18_MOUSE	Arhgap18	Rho GTPase-activating protein 18 OS=Mus musculus GN=Arhgap18 PE=1 SV=1	74.88	2	2	0	0	0	0
sp|Q9ET78|JPH2_MOUSE	Jph2	Junctophilin-2 OS=Mus musculus GN=Jph2 PE=1 SV=2	74.65	8	16	5	8	0	0
sp|Q0VEJ0|CEP76_MOUSE	Cep76	Centrosomal protein of 76 kDa OS=Mus musculus GN=Cep76 PE=1 SV=1	74.26	3	3	2	2	0	0
sp|P48678|LMNA_MOUSE	Lmna	Prelamin-A/C OS=Mus musculus OX=10090 GN=Lmna PE=1 SV=2	74.19	0	0	0	0	5.2	5.6
tr|Q3UQ17|Q3UQ17_MOUSE	Zbtb16	MCG3834 OS=Mus musculus GN=Zbtb16 PE=1 SV=1	74.15	5	7	3	5	0	0
sp|Q9QWT9|KIFC1_MOUSE	Kifc1	Kinesin-like protein KIFC1 OS=Mus musculus GN=Kifc1 PE=1 SV=2	74.11	1	1	0	0	0	0
sp|P38647|GRP75_MOUSE	Hspa9	Stress-70 protein, mitochondrial OS=Mus musculus OX=10090 GN=Hspa9 PE=1 SV=3	73.42	0	0	0	0	5	8
sp|Q3U182|CRTC2_MOUSE	Crtc2	CREB-regulated transcription coactivator 2 OS=Mus musculus GN=Crtc2 PE=1 SV=2	73.17	5	8	5	5	0	0
sp|Q7TPW1|NEXN_MOUSE	Nexn	Nexilin OS=Mus musculus GN=Nexn PE=1 SV=3	72.06	2	2	0	0	0	0
sp|Q64213|SF01_MOUSE	Sf1	Splicing factor 1 OS=Mus musculus GN=Sf1 PE=1 SV=6	70.36	2	2	0	0	0	0
sp|Q8R4C2|RUFY2_MOUSE	Rufy2	RUN and FYVE domain-containing protein 2 OS=Mus musculus GN=Rufy2 PE=1 SV=2	70.05	1	1	0	0	0	0
sp|Q7TMK9|HNRPQ_MOUSE	Syncrip	Heterogeneous nuclear ribonucleoprotein Q OS=Mus musculus GN=Syncrip PE=1 SV=2	69.59	2	2	1	1	0	0
sp|P35922|FMR1_MOUSE	Fmr1	Synaptic functional regulator FMR1 OS=Mus musculus GN=Fmr1 PE=1 SV=1	68.95	1	1	0	0	0	0
sp|Q05A36|MEX3C_MOUSE	Mex3c	RNA-binding E3 ubiquitin-protein ligase MEX3C OS=Mus musculus GN=Mex3c PE=2 SV=2	68.53	1	1	0	0	0	0
sp|Q8CJ53|CIP4_MOUSE	Trip10	Cdc42-interacting protein 4 OS=Mus musculus GN=Trip10 PE=1 SV=2	68.45	1	1	0	0	0	0
sp|Q91X20|ASH2L_MOUSE	Ash2l	Set1/Ash2 histone methyltransferase complex subunit ASH2 OS=Mus musculus GN=Ash2l PE=1 SV=1	68.21	3	3	0	0	0	0
sp|Q8BL65|ABLM2_MOUSE	Ablim2	Actin-binding LIM protein 2 OS=Mus musculus GN=Ablim2 PE=1 SV=1	68.06	1	1	0	0	0	0
sp|Q9CTN5|S6OS1_MOUSE	Six6os1	Protein SIX6OS1 OS=Mus musculus GN=Six6os1 PE=1 SV=2	66.83	1	1	0	0	0	0
sp|Q91VH2|SNX9_MOUSE	Snx9	Sorting nexin-9 OS=Mus musculus GN=Snx9 PE=1 SV=1	66.5	2	2	0	0	0	0
sp|Q2M3X8|PHAR1_MOUSE	Phactr1	Phosphatase and actin regulator 1 OS=Mus musculus GN=Phactr1 PE=1 SV=1	66.24	1	3	1	1	0	0
sp|E9QA62|LMOD3_MOUSE	Lmod3	Leiomodin-3 OS=Mus musculus GN=Lmod3 PE=1 SV=1	65.65	15	17	6	7	0	0
sp|Q8BQ30|PPR18_MOUSE	Ppp1r18	Phostensin OS=Mus musculus GN=Ppp1r18 PE=1 SV=1	65.59	5	5	0	0	0	0
tr|Q6PDJ3|Q6PDJ3_MOUSE	Kank1	Kank1 protein OS=Mus musculus GN=Kank1 PE=2 SV=1	65.47	1	1	0	0	0	0
sp|Q8R081|HNRPL_MOUSE	Hnrnpl	Heterogeneous nuclear ribonucleoprotein L OS=Mus musculus GN=Hnrnpl PE=1 SV=2	63.92	1	1	1	1	0	0
sp|P06801|MAOX_MOUSE	Me1	NADP-dependent malic enzyme OS=Mus musculus GN=Me1 PE=1 SV=2	63.91	1	1	0	0	0	0
sp|Q80WJ7|LYRIC_MOUSE	Mtdh	Protein LYRIC OS=Mus musculus GN=Mtdh PE=1 SV=1	63.81	1	1	0	0	0	0
sp|P06745|G6PI_MOUSE	Gpi	Glucose-6-phosphate isomerase OS=Mus musculus GN=Gpi PE=1 SV=4	62.73	1	1	0	0	0	0
sp|P97427|DPYL1_MOUSE	Crmp1	Dihydropyrimidinase-related protein 1 OS=Mus musculus GN=Crmp1 PE=1 SV=1	62.13	5	5	3	3	0	0
sp|Q8CHT0|AL4A1_MOUSE	Aldh4a1	Delta-1-pyrroline-5-carboxylate dehydrogenase, mitochondrial OS=Mus musculus GN=Aldh4a1 PE=1 SV=3	61.8	2	2	0	0	0	0
sp|Q8VC31|CCDC9_MOUSE	Ccdc9	Coiled-coil domain-containing protein 9 OS=Mus musculus GN=Ccdc9 PE=1 SV=1	61.41	3	3	2	2	0	0
sp|Q3ULD5|MCCB_MOUSE	Mccc2	Methylcrotonoyl-CoA carboxylase beta chain, mitochondrial OS=Mus musculus GN=Mccc2 PE=1 SV=1	61.34	12	12	3	4	0	0
sp|Q9EP89|LACTB_MOUSE	Lactb	Serine beta-lactamase-like protein LACTB, mitochondrial OS=Mus musculus GN=Lactb PE=1 SV=1	60.67	5	5	0	0	0	0
sp|P11983|TCPA_MOUSE	Tcp1	T-complex protein 1 subunit alpha OS=Mus musculus GN=Tcp1 PE=1 SV=3	60.41	13	17	9	11	0	0
sp|Q9Z331|K2C6B_MOUSE	Krt6b	Keratin, type II cytoskeletal 6B OS=Mus musculus GN=Krt6b PE=1 SV=3	60.29	1	1	0	0	0	0
sp|Q3UEB3|PUF60_MOUSE	Puf60	Poly(U)-binding-splicing factor PUF60 OS=Mus musculus GN=Puf60 PE=1 SV=2	60.21	8	8	4	4	0	0
sp|Q9Z2A5|ATE1_MOUSE	Ate1	Arginyl-tRNA--protein transferase 1 OS=Mus musculus GN=Ate1 PE=1 SV=2	59.11	1	1	0	0	0	0
sp|Q8BX09|RBBP5_MOUSE	Rbbp5	Retinoblastoma-binding protein 5 OS=Mus musculus GN=Rbbp5 PE=1 SV=2	59.06	2	2	2	2	0	0
sp|Q8R326|PSPC1_MOUSE	Pspc1	Paraspeckle component 1 OS=Mus musculus GN=Pspc1 PE=1 SV=1	58.72	3	3	1	1	0	0
sp|A3KGF9|CO052_MOUSE		Uncharacterized protein C15orf52 homolog OS=Mus musculus PE=1 SV=1	58.65	2	2	0	0	0	0
sp|Q99MN9|PCCB_MOUSE	Pccb	Propionyl-CoA carboxylase beta chain, mitochondrial OS=Mus musculus GN=Pccb PE=1 SV=2	58.37	2	2	1	1	0	0
sp|Q99L88|SNTB1_MOUSE	Sntb1	Beta-1-syntrophin OS=Mus musculus GN=Sntb1 PE=1 SV=4	58.04	4	4	0	0	0	0
sp|Q8BG30|NELFA_MOUSE	Nelfa	Negative elongation factor A OS=Mus musculus GN=Nelfa PE=1 SV=1	57.55	8	11	7	7	0	0
sp|Q6DVA0|LEMD2_MOUSE	Lemd2	LEM domain-containing protein 2 OS=Mus musculus GN=Lemd2 PE=1 SV=1	57.47	1	1	0	0	0	0
sp|P80314|TCPB_MOUSE	Cct2	T-complex protein 1 subunit beta OS=Mus musculus GN=Cct2 PE=1 SV=4	57.44	2	2	0	0	0	0
sp|Q8C006|TRI35_MOUSE	Trim35	Tripartite motif-containing protein 35 OS=Mus musculus GN=Trim35 PE=1 SV=2	57.31	3	3	0	0	0	0
sp|Q9JLV6|PNKP_MOUSE	Pnkp	Bifunctional polynucleotide phosphatase/kinase OS=Mus musculus GN=Pnkp PE=1 SV=2	57.19	1	1	0	0	0	0
sp|Q922B2|SYDC_MOUSE	Dars	Aspartate--tRNA ligase, cytoplasmic OS=Mus musculus GN=Dars PE=1 SV=2	57.11	15	15	9	10	0	0
sp|Q9R045|ANGL2_MOUSE	Angptl2	Angiopoietin-related protein 2 OS=Mus musculus GN=Angptl2 PE=2 SV=2	57.07	13	14	11	11	0	0
sp|Q9JM13|RABX5_MOUSE	Rabgef1	Rab5 GDP/GTP exchange factor OS=Mus musculus GN=Rabgef1 PE=1 SV=1	56.83	2	2	0	0	0	0
sp|Q9QXE7|TBL1X_MOUSE	Tbl1x	F-box-like/WD repeat-containing protein TBL1X OS=Mus musculus GN=Tbl1x PE=1 SV=2	56.77	5	6	2	2	0	0
sp|Q7TSZ8|NACC1_MOUSE	Nacc1	Nucleus accumbens-associated protein 1 OS=Mus musculus GN=Nacc1 PE=1 SV=1	56.5	1	1	0	0	0	0
sp|Q640P2|ANGL1_MOUSE	Angptl1	Angiopoietin-related protein 1 OS=Mus musculus GN=Angptl1 PE=2 SV=1	56.29	13	16	6	7	0	0
sp|Q8BHJ5|TBL1R_MOUSE	Tbl1xr1	F-box-like/WD repeat-containing protein TBL1XR1 OS=Mus musculus GN=Tbl1xr1 PE=1 SV=1	55.63	5	5	0	0	0	0
sp|Q8CGN5|PLIN1_MOUSE	Plin1	Perilipin-1 OS=Mus musculus GN=Plin1 PE=1 SV=2	55.56	5	5	0	0	0	0
sp|Q9JI11|STK4_MOUSE	Stk4	Serine/threonine-protein kinase 4 OS=Mus musculus GN=Stk4 PE=1 SV=1	55.51	1	1	0	0	0	0
sp|P46660|AINX_MOUSE	Ina	Alpha-internexin OS=Mus musculus GN=Ina PE=1 SV=3	55.35	1	1	0	0	0	0
sp|Q99LF4|RTCB_MOUSE	Rtcb	tRNA-splicing ligase RtcB homolog OS=Mus musculus GN=Rtcb PE=1 SV=1	55.21	4	4	0	0	0	0
sp|Q63943|MEF2D_MOUSE	Mef2d	Myocyte-specific enhancer factor 2D OS=Mus musculus GN=Mef2d PE=1 SV=2	55.03	1	1	0	0	0	0
sp|Q9QY15|DDX25_MOUSE	Ddx25	ATP-dependent RNA helicase DDX25 OS=Mus musculus GN=Ddx25 PE=1 SV=2	54.84	1	1	0	0	0	0
sp|Q8K0E8|FIBB_MOUSE	Fgb	Fibrinogen beta chain OS=Mus musculus GN=Fgb PE=1 SV=1	54.72	9	9	2	2	0	0
sp|Q8CF89|TAB1_MOUSE	Tab1	TGF-beta-activated kinase 1 and MAP3K7-binding protein 1 OS=Mus musculus GN=Tab1 PE=1 SV=2	54.58	1	1	0	0	0	0
sp|Q99K48|NONO_MOUSE	Nono	Non-POU domain-containing octamer-binding protein OS=Mus musculus GN=Nono PE=1 SV=3	54.51	29	44	12	18	0	0
tr|F6ZGN3|F6ZGN3_MOUSE	Myo18a	Unconventional myosin-XVIIIa (Fragment) OS=Mus musculus GN=Myo18a PE=1 SV=2	54.34	1	1	0	0	0	0
sp|O08749|DLDH_MOUSE	Dld	Dihydrolipoyl dehydrogenase, mitochondrial OS=Mus musculus GN=Dld PE=1 SV=2	54.24	1	1	0	0	0	0
sp|Q91YD9|WASL_MOUSE	Wasl	Neural Wiskott-Aldrich syndrome protein OS=Mus musculus GN=Wasl PE=1 SV=1	54.24	13	16	10	10	0	0
sp|P15331|PERI_MOUSE	Prph	Peripherin OS=Mus musculus GN=Prph PE=1 SV=2	54.23	2	2	0	0	0	0
sp|Q61655|DD19A_MOUSE	Ddx19a	ATP-dependent RNA helicase DDX19A OS=Mus musculus GN=Ddx19a PE=1 SV=2	53.9	1	1	0	0	0	0
sp|Q8BGM7|AAKG3_MOUSE	Prkag3	5'-AMP-activated protein kinase subunit gamma-3 OS=Mus musculus GN=Prkag3 PE=1 SV=1	53.81	3	3	1	1	0	0
sp|P20152|VIME_MOUSE	Vim	Vimentin OS=Mus musculus GN=Vim PE=1 SV=3	53.66	18	41	9	16	0	0
sp|P20152|VIME_MOUSE	Vim	Vimentin OS=Mus musculus OX=10090 GN=Vim PE=1 SV=3	53.66	0	0	0	0	4.4	13.8
sp|P26369|U2AF2_MOUSE	U2af2	Splicing factor U2AF 65 kDa subunit OS=Mus musculus GN=U2af2 PE=1 SV=3	53.48	3	3	0	0	0	0
sp|P31001|DESM_MOUSE	Des	Desmin OS=Mus musculus GN=Des PE=1 SV=3	53.47	2	3	2	3	0	0
sp|Q8CBY8|DCTN4_MOUSE	Dctn4	Dynactin subunit 4 OS=Mus musculus GN=Dctn4 PE=1 SV=1	53.02	11	11	10	10	0	0
sp|Q5SUF2|LC7L3_MOUSE	Luc7l3	Luc7-like protein 3 OS=Mus musculus GN=Luc7l3 PE=1 SV=1	51.42	1	1	0	0	0	0
sp|Q9Z2I9|SUCB1_MOUSE	Sucla2	Succinate--CoA ligase [ADP-forming] subunit beta, mitochondrial OS=Mus musculus GN=Sucla2 PE=1 SV=2	50.08	25	61	24	42	0	0
IGHM_MOUSE	Igh-6	Ig mu chain C region secreted form OS=Mus musculus GN=Igh-6 PE=1 SV=2	49.94	6	10	2	4	0	0
sp|Q8VCM7|FIBG_MOUSE	Fgg	Fibrinogen gamma chain OS=Mus musculus GN=Fgg PE=1 SV=1	49.36	11	11	0	0	0	0
sp|O35737|HNRH1_MOUSE	Hnrnph1	Heterogeneous nuclear ribonucleoprotein H OS=Mus musculus GN=Hnrnph1 PE=1 SV=3	49.17	2	2	0	0	0	0
sp|Q9JIW5|SMAD9_MOUSE	Smad9	Mothers against decapentaplegic homolog 9 OS=Mus musculus GN=Smad9 PE=1 SV=2	48.6	1	2	0	0	0	0
sp|Q9DC28|KC1D_MOUSE	Csnk1d	Casein kinase I isoform delta OS=Mus musculus GN=Csnk1d PE=1 SV=2	47.29	3	3	1	1	0	0
sp|Q9D1Q6|ERP44_MOUSE	Erp44	Endoplasmic reticulum resident protein 44 OS=Mus musculus GN=Erp44 PE=1 SV=1	46.82	1	1	0	0	0	0
tr|H3BJX1|H3BJX1_MOUSE	Evi5l	Ecotropic viral integration site 5-like OS=Mus musculus GN=Evi5l PE=1 SV=1	46.79	5	5	0	0	0	0
sp|Q9DB30|PHKG2_MOUSE	Phkg2	Phosphorylase b kinase gamma catalytic chain, liver/testis isoform OS=Mus musculus GN=Phkg2 PE=2 SV=2	46.54	1	1	1	1	0	0
sp|P19324|SERPH_MOUSE	Serpinh1	Serpin H1 OS=Mus musculus GN=Serpinh1 PE=1 SV=3	46.5	4	4	0	0	0	0
sp|Q91WM2|HDHD5_MOUSE	Hdhd5	Haloacid dehalogenase-like hydrolase domain-containing 5 OS=Mus musculus GN=Hdhd5 PE=1 SV=1	46.28	1	1	0	0	0	0
sp|Q6PEV3|WIPF2_MOUSE	Wipf2	WAS/WASL-interacting protein family member 2 OS=Mus musculus GN=Wipf2 PE=1 SV=1	46.27	1	1	0	0	0	0
sp|P22599|A1AT2_MOUSE	Serpina1b	Alpha-1-antitrypsin 1-2 OS=Mus musculus GN=Serpina1b PE=1 SV=2	45.95	6	7	4	4	0	0
sp|Q99KU0|VMP1_MOUSE	Vmp1	Vacuole membrane protein 1 OS=Mus musculus GN=Vmp1 PE=1 SV=2	45.93	1	1	0	0	0	0
sp|Q00896|A1AT3_MOUSE	Serpina1c	Alpha-1-antitrypsin 1-3 OS=Mus musculus GN=Serpina1c PE=1 SV=2	45.79	3	3	1	1	0	0
sp|Q99JI4|PSMD6_MOUSE	Psmd6	26S proteasome non-ATPase regulatory subunit 6 OS=Mus musculus GN=Psmd6 PE=1 SV=1	45.51	7	7	2	2	0	0
sp|P07934|PHKG1_MOUSE	Phkg1	Phosphorylase b kinase gamma catalytic chain, skeletal muscle/heart isoform OS=Mus musculus GN=Phkg1 PE=1 SV=3	44.93	14	18	12	14	0	0
sp|Q9ER88|RT29_MOUSE	Dap3	28S ribosomal protein S29, mitochondrial OS=Mus musculus GN=Dap3 PE=1 SV=1	44.67	1	1	0	0	0	0
sp|Q8BGE6|ATG4B_MOUSE	Atg4b	Cysteine protease ATG4B OS=Mus musculus GN=Atg4b PE=1 SV=2	44.35	1	1	0	0	0	0
tr|Q6XPS7|Q6XPS7_MOUSE	Tha1	L-threonine aldolase OS=Mus musculus GN=Tha1 PE=1 SV=1	43.47	2	2	1	1	0	0
tr|A0A0A6YWR2|A0A0A6YWR2_MOUSE	Ighg1	Ig gamma-1 chain C region secreted form (Fragment) OS=Mus musculus GN=Ighg1 PE=1 SV=1	43.4	2	8	2	4	0	0
IGH1M_MOUSE	Ighg1	Ig gamma-1 chain C region, membrane-bound form OS=Mus musculus GN=Ighg1 PE=1 SV=2	43.36	2	3	1	1	0	0
sp|Q9JK53|PRELP_MOUSE	Prelp	Prolargin OS=Mus musculus GN=Prelp PE=1 SV=2	43.27	2	2	0	0	0	0
sp|Q8BP48|MAP11_MOUSE	Metap1	Methionine aminopeptidase 1 OS=Mus musculus GN=Metap1 PE=1 SV=1	43.19	3	3	0	0	0	0
sp|Q9CXY6|ILF2_MOUSE	Ilf2	Interleukin enhancer-binding factor 2 OS=Mus musculus GN=Ilf2 PE=1 SV=1	43.04	3	3	0	0	0	0
sp|Q8BR37|NHLC1_MOUSE	Nhlrc1	E3 ubiquitin-protein ligase NHLRC1 OS=Mus musculus GN=Nhlrc1 PE=2 SV=1	42.66	2	2	0	0	0	0
sp|P18572|BASI_MOUSE	Bsg	Basigin OS=Mus musculus GN=Bsg PE=1 SV=2	42.42	1	1	0	0	0	0
sp|Q9R0N0|GALK1_MOUSE	Galk1	Galactokinase OS=Mus musculus GN=Galk1 PE=1 SV=2	42.27	1	1	0	0	0	0
sp|Q99JY4|TRABD_MOUSE	Trabd	TraB domain-containing protein OS=Mus musculus GN=Trabd PE=1 SV=1	42.16	11	13	9	9	0	0
tr|Q3UIJ3|Q3UIJ3_MOUSE	Actc1	Putative uncharacterized protein OS=Mus musculus GN=Actc1 PE=2 SV=1	42.09	1	2	0	0	0	0
sp|P68134|ACTS_MOUSE	Acta1	Actin, alpha skeletal muscle OS=Mus musculus GN=Acta1 PE=1 SV=1	42.02	8	105	8	27	0	0
sp|Q8BFZ3|ACTBL_MOUSE	Actbl2	Beta-actin-like protein 2 OS=Mus musculus GN=Actbl2 PE=1 SV=1	41.98	3	3	0	0	0	0
sp|P62737|ACTA_MOUSE	Acta2	Actin, aortic smooth muscle OS=Mus musculus GN=Acta2 PE=1 SV=1	41.98	12	91	12	49	0	0
sp|P60710|ACTB_MOUSE	Actb	Actin, cytoplasmic 1 OS=Mus musculus GN=Actb PE=1 SV=1	41.71	28	266	25	193	0	0
sp|P60710|ACTB_MOUSE	Actb	Actin, cytoplasmic 1 OS=Mus musculus OX=10090 GN=Actb PE=1 SV=1	41.71	0	0	0	0	5.2	68
sp|Q99KV1|DJB11_MOUSE	Dnajb11	DnaJ homolog subfamily B member 11 OS=Mus musculus GN=Dnajb11 PE=1 SV=1	40.53	4	4	0	0	0	0
sp|P49813|TMOD1_MOUSE	Tmod1	Tropomodulin-1 OS=Mus musculus GN=Tmod1 PE=1 SV=2	40.44	10	10	0	0	0	0
sp|Q8BGK2|ARHL1_MOUSE	Adprhl1	[Protein ADP-ribosylarginine] hydrolase-like protein 1 OS=Mus musculus GN=Adprhl1 PE=1 SV=1	39.86	1	1	0	0	0	0
sp|Q91WK2|EIF3H_MOUSE	Eif3h	Eukaryotic translation initiation factor 3 subunit H OS=Mus musculus GN=Eif3h PE=1 SV=1	39.81	3	3	0	0	0	0
sp|Q3UMR5|MCU_MOUSE	Mcu	Calcium uniporter protein, mitochondrial OS=Mus musculus GN=Mcu PE=1 SV=2	39.66	1	1	0	0	0	0
sp|Q8BG05|ROA3_MOUSE	Hnrnpa3	Heterogeneous nuclear ribonucleoprotein A3 OS=Mus musculus GN=Hnrnpa3 PE=1 SV=1	39.63	4	5	3	3	0	0
sp|Q9JKK7|TMOD2_MOUSE	Tmod2	Tropomodulin-2 OS=Mus musculus GN=Tmod2 PE=1 SV=2	39.49	1	1	0	0	0	0
sp|Q9JHJ0|TMOD3_MOUSE	Tmod3	Tropomodulin-3 OS=Mus musculus GN=Tmod3 PE=1 SV=1	39.48	4	4	0	0	0	0
sp|Q9Z0P5|TWF2_MOUSE	Twf2	Twinfilin-2 OS=Mus musculus GN=Twf2 PE=1 SV=1	39.45	1	1	0	0	0	0
sp|Q8CES0|NAA30_MOUSE	Naa30	N-alpha-acetyltransferase 30 OS=Mus musculus GN=Naa30 PE=1 SV=2	39.41	1	1	1	1	0	0
sp|Q6PE01|SNR40_MOUSE	Snrnp40	U5 small nuclear ribonucleoprotein 40 kDa protein OS=Mus musculus GN=Snrnp40 PE=1 SV=1	39.25	1	1	0	0	0	0
sp|Q9JLH8|TMOD4_MOUSE	Tmod4	Tropomodulin-4 OS=Mus musculus GN=Tmod4 PE=2 SV=1	39.24	9	11	2	2	0	0
sp|Q61249|IGBP1_MOUSE	Igbp1	Immunoglobulin-binding protein 1 OS=Mus musculus GN=Igbp1 PE=1 SV=1	38.95	4	4	0	0	0	0
sp|Q8BK63|KC1A_MOUSE	Csnk1a1	Casein kinase I isoform alpha OS=Mus musculus GN=Csnk1a1 PE=1 SV=2	38.89	17	21	11	12	0	0
sp|P23881|TCEA3_MOUSE	Tcea3	Transcription elongation factor A protein 3 OS=Mus musculus GN=Tcea3 PE=1 SV=3	38.82	1	1	0	0	0	0
sp|Q9JKB3|YBOX3_MOUSE	Ybx3	Y-box-binding protein 3 OS=Mus musculus GN=Ybx3 PE=1 SV=2	38.79	3	4	2	2	0	0
sp|P51885|LUM_MOUSE	Lum	Lumican OS=Mus musculus GN=Lum PE=1 SV=2	38.24	6	6	3	3	0	0
sp|Q8BMS9|RASF2_MOUSE	Rassf2	Ras association domain-containing protein 2 OS=Mus musculus GN=Rassf2 PE=1 SV=1	37.95	4	4	0	0	0	0
sp|Q8BP92|RCN2_MOUSE	Rcn2	Reticulocalbin-2 OS=Mus musculus GN=Rcn2 PE=1 SV=1	37.25	2	2	0	0	0	0
sp|P70372|ELAV1_MOUSE	Elavl1	ELAV-like protein 1 OS=Mus musculus GN=Elavl1 PE=1 SV=2	36.15	1	1	0	0	0	0
sp|P03888|NU1M_MOUSE	Mtnd1	NADH-ubiquinone oxidoreductase chain 1 OS=Mus musculus GN=Mtnd1 PE=1 SV=3	36.03	1	1	0	0	0	0
sp|P42669|PURA_MOUSE	Pura	Transcriptional activator protein Pur-alpha OS=Mus musculus GN=Pura PE=1 SV=1	34.86	7	8	4	4	0	0
sp|O35593|PSDE_MOUSE	Psmd14	26S proteasome non-ATPase regulatory subunit 14 OS=Mus musculus GN=Psmd14 PE=1 SV=2	34.55	2	2	2	2	0	0
sp|Q4ZJN1|C1QT9_MOUSE	C1qtnf9	Complement C1q and tumor necrosis factor-related protein 9 OS=Mus musculus GN=C1qtnf9 PE=1 SV=1	34.54	1	1	0	0	0	0
sp|Q99M28|RNPS1_MOUSE	Rnps1	RNA-binding protein with serine-rich domain 1 OS=Mus musculus GN=Rnps1 PE=1 SV=1	34.19	1	1	0	0	0	0
sp|P21107|TPM3_MOUSE	Tpm3	Tropomyosin alpha-3 chain OS=Mus musculus GN=Tpm3 PE=1 SV=3	32.97	1	2	1	1	0	0
sp|P58774|TPM2_MOUSE	Tpm2	Tropomyosin beta chain OS=Mus musculus GN=Tpm2 PE=1 SV=1	32.82	22	34	13	13	0	0
sp|P58771|TPM1_MOUSE	Tpm1	Tropomyosin alpha-1 chain OS=Mus musculus GN=Tpm1 PE=1 SV=1	32.66	11	11	8	8	0	0
sp|Q9QZ47|TNNT3_MOUSE	Tnnt3	Troponin T, fast skeletal muscle OS=Mus musculus GN=Tnnt3 PE=1 SV=3	32.22	11	13	2	2	0	0
tr|Q68G78|Q68G78_MOUSE	Ybx3	Csda protein OS=Mus musculus GN=Ybx3 PE=2 SV=1	31.8	2	2	1	1	0	0
sp|P54116|STOM_MOUSE	Stom	Erythrocyte band 7 integral membrane protein OS=Mus musculus GN=Stom PE=1 SV=3	31.36	4	4	0	0	0	0
sp|Q9DB52|F122A_MOUSE	Fam122a	Protein FAM122A OS=Mus musculus GN=Fam122a PE=1 SV=1	30.25	3	3	0	0	0	0
sp|Q9QZ73|DCNL1_MOUSE	Dcun1d1	DCN1-like protein 1 OS=Mus musculus GN=Dcun1d1 PE=1 SV=1	30.08	1	1	0	0	0	0
sp|Q8C494|PRR33_MOUSE	Prr33	Proline-rich protein 33 OS=Mus musculus GN=Prr33 PE=2 SV=1	28.5	25	133	17	93	0	0
tr|B2RR25|B2RR25_MOUSE	Trim7	Trim7 protein OS=Mus musculus GN=Trim7 PE=2 SV=1	27.21	1	1	0	0	0	0
tr|A0A097PUD0|A0A097PUD0_MOUSE		Anti-dectin-1 15E2 light chain OS=Mus musculus PE=2 SV=1	25.6	3	3	0	0	0	0
sp|P46412|GPX3_MOUSE	Gpx3	Glutathione peroxidase 3 OS=Mus musculus GN=Gpx3 PE=1 SV=2	25.41	1	1	0	0	0	0
tr|Q9D9C0|Q9D9C0_MOUSE	1700109H08Rik	Putative uncharacterized protein OS=Mus musculus GN=1700109H08Rik PE=2 SV=1	24.23	1	1	0	0	0	0
sp|P13412|TNNI2_MOUSE	Tnni2	Troponin I, fast skeletal muscle OS=Mus musculus GN=Tnni2 PE=2 SV=2	21.34	2	2	0	0	0	0
sp|P23927|CRYAB_MOUSE	Cryab	Alpha-crystallin B chain OS=Mus musculus GN=Cryab PE=1 SV=2	20.06	3	3	0	0	0	0
tr|A0A1L1STR8|A0A1L1STR8_MOUSE	Npw	Neuropeptide W OS=Mus musculus GN=Npw PE=4 SV=1	19.47	1	1	0	0	0	0
tr|F6RWZ9|F6RWZ9_MOUSE	Camk2d	Calcium/calmodulin-dependent protein kinase type II subunit delta (Fragment) OS=Mus musculus GN=Camk2d PE=1 SV=1	19.01	1	4	1	3	0	0
tr|Q8R2L7|Q8R2L7_MOUSE	Ahnak	Ahnak protein OS=Mus musculus GN=Ahnak PE=2 SV=1	18.72	1	3	3	4	0	0
tr|A0A140LIP1|A0A140LIP1_MOUSE	Aurkc	Aurora kinase C (Fragment) OS=Mus musculus GN=Aurkc PE=1 SV=1	17.46	1	1	0	0	0	0
sp|Q60605|MYL6_MOUSE	Myl6	Myosin light polypeptide 6 OS=Mus musculus GN=Myl6 PE=1 SV=3	16.92	2	2	0	0	0	0
sp|P17897|LYZ1_MOUSE	Lyz1	Lysozyme C-1 OS=Mus musculus GN=Lyz1 PE=1 SV=1	16.78	1	3	1	2	0	0
sp|Q05816|FABP5_MOUSE	Fabp5	Fatty acid-binding protein, epidermal OS=Mus musculus GN=Fabp5 PE=1 SV=3	15.13	1	3	1	1	0	0
tr|A0A0G2JDR3|A0A0G2JDR3_MOUSE	Igkv9-124	Immunoglobulin kappa chain variable 9-124 (Fragment) OS=Mus musculus GN=Igkv9-124 PE=1 SV=4	12.99	2	2	0	0	0	0
IGKC_MOUSE	IGKC	Ig kappa chain C region OS=Mus musculus PE=1 SV=1	11.77	1	1	0	0	0	0
tr|Q8VCJ9|Q8VCJ9_MOUSE		Putative uncharacterized protein (Fragment) OS=Mus musculus PE=2 SV=1	11.05	1	1	0	0	0	0
tr|Q1WNQ9|Q1WNQ9_MOUSE	Myh2	Skeletal muscle myosin heavy chain II-a (Fragment) OS=Mus musculus GN=Myh2 PE=2 SV=1	10.53	2	3	1	1	0	0
tr|A0A075B5K2|A0A075B5K2_MOUSE	Igkv9-124	Immunoglobulin kappa chain variable 9-124 OS=Mus musculus GN=Igkv9-124 PE=1 SV=7	10.41	1	1	0	0	0	0
tr|S4R2I3|S4R2I3_MOUSE	Ing3	Inhibitor of growth protein 3 OS=Mus musculus GN=Ing3 PE=4 SV=1	6.93	1	1	0	0	0	0
