# Supplementary material for: Integrated multi‐omics approach reveals the role of striated muscle preferentially expressed protein kinase in skeletal muscle including its relationship with myospryn complex
Source: J Cachexia Sarcopenia Muscle. 2024 May 9;15(3):1003–15. doi: 10.1002/jcsm.13470 (PMC11154751; doi:10.1002/jcsm.13470)
Supplement: Supplementary file 3 — Table S2. List of detected proteins from proteomics analysis. [file JCSM-15-1003-s006.xlsx]

## Sheet: Table S2
Table S2. List of detected proteins from proteomics analysis.
Symbol	log2FoldChange	pvalue
Mustn1	0.759458	7.52999e-05
Sptb	0.228819	0.0001146
Cobl	0.396525	0.000206847
Mtm1	-0.938953	0.000385262
Gng5	0.4893	0.000621104
Gnpda1	-0.37049	0.000644232
Cmya5	-1.08198	0.000751417
Dtna	0.417977	0.00092094
Mif	0.440337	0.00109639
Zfand1	0.46905	0.00110646
Cmas	0.523643	0.00117461
Speg	-2.45059	0.0013216
Pcnt	0.4115	0.00150914
Fsd2	-1.10102	0.00171763
Ldb3_1	0.433445	0.0017962
Tars3	-0.193388	0.00208737
Igfals	-0.612567	0.00246398
Ociad1	0.252471	0.0028164
Pacsin3	0.571283	0.00282791
Ablim2	0.368251	0.00298278
Lsmem2	-2.63473	0.00306956
Scp2	0.642348	0.00344875
Tmem223	0.332651	0.00369698
Isca2	0.595624	0.00444707
Neurl2	0.491967	0.00455908
Arfip1	-0.613427	0.00478572
Plaa	-0.166744	0.00498927
Ube2v1	0.0852474	0.00553608
Tacc2_1	0.349827	0.00580626
Ampd1_1	-0.339036	0.00594205
Gm27029	0.264455	0.00605329
Dmd	0.331421	0.00608687
Gcat	0.418478	0.00638519
Q9CRC3	0.225307	0.0065645
Nqo1	0.954464	0.00675333
Lamtor5	0.373109	0.00744324
Slc25a20	0.553896	0.00760392
Sqor	-0.453027	0.00775438
Bola2	0.312429	0.00821429
Gstk1	0.649005	0.00827143
Wbp2	0.273119	0.00896047
Rbsn	-0.247444	0.0090303
Smpdl3a	0.468818	0.00906405
Cenpv	0.711364	0.0093703
Ptpn11	-0.290589	0.00991363
Cdh13	0.254234	0.00998513
Sgcb	0.301218	0.0101892
Amd1	-1.18136	0.0106495
Lama2	0.291935	0.0111662
Mcm2	-0.619698	0.0113965
Tacc2	0.231442	0.0113991
Cstb	0.363099	0.011459
Usp5	-0.251098	0.0115653
Pkia	0.650911	0.0118007
Lbr	0.607129	0.011929
Ank3	0.255193	0.01194
Hmgcl	0.417074	0.0123254
Ddt	0.392985	0.0127397
Afdn	0.196218	0.0128466
Ctsd	0.21213	0.0129657
Rexo2	0.207176	0.0133129
Tcap	0.653286	0.0133657
Hsph1	-0.392132	0.0137325
Lrrc2	0.921555	0.0138068
Usp13	-0.3374	0.0141406
Sgcd	0.23633	0.0144094
Lmnb1	0.27619	0.0146928
Nudt19	0.454613	0.0149484
Svil	0.189318	0.0150961
Sun1	0.315543	0.015644
Aldh18a1	-0.583737	0.0163098
Pgls	0.200623	0.0166172
Cab39	-0.199493	0.0167396
Tmed7	0.374526	0.0168452
Aldh6a1	0.310893	0.0169979
Lars1	-0.326715	0.0173786
Lmnb2	0.252933	0.017448
Glud1	0.276556	0.017801
Fhod1	-0.326157	0.0179112
Timm22	0.319228	0.01807
Lypla2	0.240041	0.0187384
Riox2	0.541902	0.01882
Ppm1b	0.175601	0.0193124
Ca1	0.927242	0.0193822
Ppp2r5e	-0.168436	0.0199226
Tppp	-0.274863	0.0200581
Dhrs4	0.719672	0.0200874
Ogt	-0.122721	0.0203236
Snta1	0.206332	0.0203678
Dars1	-0.386526	0.0205133
Phkb	-0.277269	0.0206123
Myot	0.586245	0.020697
Rabggtb	-0.27747	0.0209809
Ppp1r2	0.215097	0.0211442
Fth1	0.924162	0.0212004
Nid2	0.252709	0.0212249
Niban1	-0.16712	0.0216178
Ccdc90b	0.358	0.021808
Auh	0.473652	0.0220898
Pex14	0.534864	0.0222344
Mettl26	0.306051	0.0228999
Rgl2	0.219329	0.0229915
Vps4a	-0.148695	0.0230922
Tsnax	0.286464	0.0231865
Uba5	-0.371161	0.0232503
Cavin4	0.575711	0.0237416
Naa10	0.297964	0.0239038
Atxn3	0.36703	0.024171
Hspa2	0.530671	0.0242195
Unc45b	-0.434366	0.0242891
Dnaja1	-0.470203	0.0246673
Zc3h15	-0.284717	0.0247532
Dis3l2	0.193541	0.0248481
Gspt1	-0.189163	0.0256191
Clybl	0.448624	0.025992
Pacsin2	0.368671	0.0260164
Crkl	0.324762	0.0262597
Acp1	0.327303	0.0263869
Mylk4	-0.676561	0.0266596
Cavin1	0.298346	0.0267664
Pfdn5	0.271767	0.0268285
Dpp7	-0.362983	0.0279651
Pdlim3_1	0.382019	0.0280138
Nnt	0.750934	0.0282192
Cyld	0.27602	0.0284067
Pafah1b1	-0.197499	0.0286345
Ptp4a3	1.02097	0.0286513
Sgca	0.308385	0.0290207
Pi4k2a	0.500771	0.0305618
Ndufa5	0.610798	0.0306135
Pcyt1a	0.377111	0.0312203
Hmox2	0.330667	0.0314407
Prdx2	0.331596	0.0314694
Glrx	0.534348	0.0323368
Cav1	0.268913	0.0323386
Pdlim3	0.377091	0.0325177
Adal	-0.523972	0.0331265
Idh2	0.720835	0.0332125
Ptgr2	0.313164	0.0333491
Stim1	0.322345	0.0338153
Rars1	-0.462611	0.0340322
Epdr1	0.476158	0.0340901
Erlec1	0.448398	0.0342135
Cisd2	0.109318	0.0342733
Pfdn2	0.216857	0.0344214
Ahsa1	-0.128655	0.0344879
Eif2s3x	-0.298489	0.0344911
Sgcg	0.309808	0.0348079
Pdlim5	0.420639	0.0349391
Lpl	0.496066	0.0349396
Vapb	0.550776	0.0351007
Spryd4	0.442789	0.035549
Uqcr10	0.801604	0.0357239
Scn1b	-0.130786	0.0359354
Uqcc1	0.261245	0.0359893
Prkaca	0.25159	0.0364943
Spta1	0.388796	0.0365325
Nid1	0.277404	0.0367352
Nes	0.293989	0.0369215
Fis1	0.464348	0.0374165
Anapc4	-0.338598	0.0375082
Ech1	0.573249	0.0375195
Ankrd23	0.199978	0.0375436
Csrp3	1.24462	0.0377616
Cma1	0.86012	0.0385525
Fgf1	0.397141	0.038745
Angptl2	-0.870083	0.0391151
Impa2	0.325507	0.0394571
Ntan1	0.240179	0.0396985
Camk2b	0.192532	0.0407319
Mypn	0.231246	0.0408248
Q8VE95	0.251935	0.0409161
Echs1	0.40569	0.0409225
Bcam	0.538261	0.0409493
Sorbs1	0.359304	0.0409585
Praf2	-0.382558	0.0410662
Hddc2	0.463557	0.0419132
Dnajc19	0.46163	0.0420068
Tmem143	0.355128	0.0421106
Rala	0.27182	0.0425837
Acad11	0.642306	0.0430606
Mdp1	0.123779	0.0430907
Mvp	0.271544	0.0432634
Usp7	-0.304913	0.0437264
Ablim1	0.623484	0.0439579
Lyrm2	0.553382	0.0444452
Lancl1	0.276553	0.0444601
Abra	0.288443	0.0445063
Saysd1	-0.0731612	0.0447966
Nub1	0.172496	0.0450788
Ccdc6	-0.366083	0.0453717
Atp5mk	0.874572	0.0453739
Atp1b3	-0.460618	0.0454203
Smtnl1	0.775945	0.0454746
Hspb7	0.779839	0.0456517
Etf1	-0.256567	0.045867
Naprt	0.392341	0.0458941
Cat	0.454155	0.0460395
Dync1li1	-0.141142	0.0461365
Gsto1	0.577883	0.0461953
Snrpe	-0.560101	0.0464102
Entpd1	0.511583	0.0464133
Rab5a	-0.142674	0.0469277
Cops7a	-0.136374	0.0469889
Eif2s1	-0.198363	0.0471809
Etfa	0.480459	0.0472871
Vamp5	0.20849	0.0476745
Cct7	-0.3196	0.0477713
Echdc2	0.365109	0.0479977
Pptc7	0.41224	0.0480266
Osbpl2	0.389932	0.0480814
Ppp1r1a	0.297902	0.0484315
Cops5	-0.22107	0.048458
Ptpn23	-0.321378	0.0484801
Hagh	-0.307464	0.049028
Tfrc	-0.614637	0.0490962
Ctnnb1	-0.443375	0.0492635
Acads	0.381902	0.0495004
Bpgm	0.236558	0.0499836
Commd4	-0.68599	0.0500208
Cnnm3	-0.596431	0.0501145
Lsm4	0.225145	0.0507045
Phospho2	-0.221907	0.0507383
Sh3kbp1	0.628948	0.0508087
Dmac2l	0.431912	0.0515218
Sun2	0.247414	0.0517257
Tpp1	0.379456	0.0520286
Plcb4	0.34359	0.0523009
Ocrl	-0.323912	0.0524655
Cep68	0.218549	0.052517
Msrb3	-0.0899323	0.0525306
Acot2	0.470909	0.0531146
Ddx6	-0.181881	0.0534395
Tom1l2	0.169912	0.0534956
Hint1	0.285104	0.0541016
Lamtor3	0.584	0.0544168
Iscu	0.57004	0.0545326
Ykt6	-0.157325	0.0549441
Hibadh	0.372117	0.0551033
Nek9	-0.29402	0.0554515
Lamb2	0.377788	0.055552
Adam32	-0.482519	0.0565047
Iars1	-0.429564	0.0569046
Exoc3	-0.283162	0.0570425
Nutf2	0.213281	0.057055
Serhl	0.550498	0.0571531
U2af1	-0.905831	0.0575286
Umps	-0.361611	0.0577108
Otud7a	-0.188566	0.0577462
Aldh4a1	0.203829	0.0578694
Metap1	-0.314373	0.0583105
Snapin	0.203062	0.0583589
Ciapin1	0.468092	0.0586838
Ache	1.62348	0.0586917
Nt5dc3	-0.405071	0.0588097
Emc8	-0.200915	0.0588333
Stard8	-0.60389	0.0589256
Dym	-0.468921	0.0592326
Ldb3	0.152847	0.0593241
Ndufa1	0.815002	0.0598
Ldhd	0.297212	0.0598606
Tex2	0.425451	0.0601982
Hadhb	0.335283	0.0605369
Coq9	0.646253	0.0606692
Mcm8	-0.682046	0.0608307
Rtn4ip1	0.383091	0.0609342
Etfrf1	0.630284	0.0609537
Mpc1	0.577224	0.061133
Herc1	0.350121	0.0614008
Ap1m1	-0.255027	0.0616948
Cbfb	-0.600013	0.0618354
Golph3	-0.238676	0.0622019
Tjp1	0.284943	0.0625131
Camk1	-0.345006	0.0630427
Asph	-0.280653	0.0631352
Coq8a	0.571961	0.0633246
Dag1	0.422966	0.063615
Gps1	-0.214104	0.0637178
Cct2	-0.317553	0.0637427
Lyrm4	0.355662	0.0637845
Ank1	0.35189	0.0641373
Cndp2	-0.30219	0.0642674
Hadha	0.345488	0.0644835
Fdps	-1.15448	0.0647762
Thtpa	0.286572	0.0650558
S100a9	1.16611	0.0650837
Cbr4	0.431487	0.0652277
Cct3	-0.267268	0.0653891
Thbs3	-0.340868	0.0654252
Usp24	-0.338723	0.0657069
Poldip2	0.261226	0.0658052
Pdk1	0.419658	0.0661667
Eef1a2	-0.112062	0.066243
Homer1	-0.199851	0.0665602
Snrpb2	-0.339023	0.0666264
Cops2	-0.0953768	0.0671394
Phkg1	-0.369102	0.0673223
Bphl	0.257443	0.0675308
Cct5	-0.298933	0.0675683
Flnc	0.384235	0.0678806
Carm1	-0.312621	0.0679939
Ufm1	-0.510889	0.0681654
Spats2	-0.781279	0.06905
Smu1	-0.35256	0.0693974
Dpep1	0.622447	0.0697995
Rilp	0.226695	0.0700038
Adprhl1	0.455829	0.0711261
Rae1	-0.226416	0.0713885
Cct8	-0.367788	0.0715908
Mpc2	0.423515	0.071806
Rps26	-1.04142	0.0718587
Kyat3	0.390876	0.0724343
Tom1	0.157461	0.0725919
Macrod1	0.23759	0.073347
Fkbp9	-0.420343	0.0733684
Ccdc43	-0.256053	0.0734323
Ralb	0.21363	0.0736622
Serpinh1	-0.702546	0.0737616
Uqcr11	0.83375	0.0738403
Pramel14	0.71048	0.0740348
Podxl	0.500875	0.0740481
Cab39l	-0.175929	0.0741299
Ndufb9	0.363921	0.0742002
Mef2d	0.343344	0.0742255
Fbn1	-0.547925	0.0746863
Tmx4	0.22832	0.0746931
Rora	-0.214112	0.0748148
Exoc2	-0.28008	0.0750093
Ikbip	-0.341851	0.075088
Git1	0.232286	0.0755475
Trmt2a	-0.629748	0.0759582
Ninl	0.161629	0.0759709
Atp5mg	0.593044	0.0765836
Rab1A	-0.292136	0.0768702
Ca2	0.612342	0.0771045
Atp1b1	0.821485	0.0771165
Lsm12	0.161547	0.0772432
Plin4	0.253049	0.077541
Itga1	0.247845	0.0776641
Stk38l	-0.259499	0.0781516
Gpt	0.302055	0.0782598
Gatd3a	0.450899	0.0787442
Actn2	0.697275	0.0795602
Snx5	-0.413081	0.0797445
Cd34	-0.699329	0.0798714
Mapk14	-0.206809	0.080177
Hdhd3	-0.4807	0.0802459
Tsfm	0.191665	0.0803229
Ranbp6	-0.364035	0.0803378
Ikbkb	-0.26807	0.0803694
Nudt16	0.263555	0.080409
Blmh	-0.222123	0.0805977
Acaa1a	0.452401	0.0807
Pura	0.234831	0.0815201
Pgm1	-0.283396	0.0816159
Pir	0.288781	0.0818558
Mmab	0.262436	0.0820228
Yars1	-0.156192	0.0820575
Srl	0.371904	0.0820961
Scpep1	-0.53235	0.0825155
Ankrd17	-0.383967	0.0826077
Rfk	0.169467	0.0830716
Cad	-0.440081	0.0832957
Coro6	0.396054	0.0835234
Lrrc47	0.171836	0.0836584
Bves	0.218612	0.083711
Epb41	0.184752	0.083773
Ppp2ca	-0.172763	0.0840235
Cct6a	-0.281476	0.0840538
Rab6a	-0.194903	0.0844277
Naa15	0.274298	0.0844992
Ptrh2	0.0936418	0.084708
Gclm	-0.282853	0.0847144
Psmc5	-0.108611	0.084796
Fech	0.30966	0.0848495
Hsd17b10	0.204156	0.0854519
Mrpl53	0.257817	0.0854905
Ganab	-0.312819	0.0855127
Prkar1a	-0.362256	0.0858709
Ublcp1	-0.287411	0.085943
Psmg2	-0.196835	0.0860191
Capzb	-0.163075	0.0860859
Vcp	-0.124948	0.0863409
Dpp3	-0.360844	0.0872046
Ndufa13	0.460918	0.0877303
Mpst	0.434954	0.0877909
Mrpl46	0.177604	0.0882889
Sparc	-0.683559	0.0884544
Sec31a	0.395029	0.0888871
Decr1	0.316617	0.0888883
Arih1	-0.316659	0.0890404
Abce1	-0.510722	0.0890904
Prdx5	0.553491	0.089207
Osbpl6	0.268643	0.089229
Arfgef1	-0.249092	0.0894669
Rab10	-0.200161	0.0894802
Ndufs3	0.506405	0.0899855
Acyp2	0.306406	0.090275
Dap3	0.403092	0.0902888
Diablo	0.685283	0.0904292
Ephx1	0.233529	0.0907706
Gphn	-0.204479	0.0907763
Etfb	0.535233	0.0908875
Tomm22	0.266561	0.0911754
Dapk2	-0.110027	0.0914545
Prkcsh	-0.186199	0.0915628
Atox1	0.418682	0.0917312
Tmcc1	-0.105885	0.092148
Trim16	-0.212621	0.0924423
Tcp1	-0.388687	0.0925733
Tbc1d9	-0.444693	0.0930461
Sf3a2	-0.23831	0.0932355
Hpcal1	0.164784	0.0934066
Gatb	0.363789	0.0937419
Snap23	-0.599732	0.09404
Acadvl	0.411771	0.094086
Bzw1	-0.224342	0.0942743
Pkm	-0.315787	0.094334
S100a1	0.937307	0.0944588
Fam3c	-0.22543	0.0944711
Pdia6	-0.226565	0.0945719
Tomm7	0.635098	0.094594
Nmnat3	0.401804	0.094723
Ube2v2	0.150076	0.094868
Limch1	0.454289	0.0950439
Stxbp3	0.143072	0.0950705
Myom3	0.724705	0.0951437
Eif4g2	-0.174791	0.0963328
Cd36	0.358108	0.096426
Rab5c	-0.352159	0.0965935
Mras	-0.496669	0.0968078
Cavin2	0.336278	0.096808
Usp10	0.0556249	0.0968423
Myoz3	0.339369	0.0969027
Ank2	0.181176	0.0969058
Dnajc30	0.473934	0.0974816
Snx30	-1.28492	0.0975055
Nubp2	-0.289643	0.0978523
Selenof	-0.0925141	0.0981792
Atp1a2	0.235344	0.0983725
Etfdh	0.395529	0.0986557
Kars1	-0.246542	0.0987106
Hspb6	0.563161	0.0987419
Cycs	0.512406	0.098915
Naa25	-0.13876	0.0992298
Eci2	0.424567	0.0992628
Phka1	-0.428093	0.0992802
Mul1	0.560846	0.0994402
Tor1aip1	0.223093	0.0999607
Snrpf	-0.500399	0.100264
Hbb-bs	1.04116	0.100598
Mt3	0.700005	0.100733
Mstn	-0.568958	0.10079
Fdx1	0.336208	0.100995
Arl6ip5	0.245297	0.101169
Gpcpd1	-0.345806	0.101396
Gabarapl2	0.361435	0.102028
Nudt9	0.21936	0.10233
Plbd2	0.343705	0.102641
Cul3	-0.251629	0.102963
C1qbp	0.486696	0.103008
Bin1	0.243398	0.103763
Snx27	-0.105726	0.103861
Hsd17b4	0.486449	0.103964
Caskin2	-0.329127	0.104045
Dst	-0.142996	0.10407
Kcnma1	-0.406547	0.104126
Smpx	0.362986	0.104831
Stx18	0.412187	0.104901
Pten	-0.49533	0.10514
Lmcd1	0.533257	0.105923
Gtpbp1	-0.200396	0.106077
Parvb	0.254814	0.106896
Vat1	-0.234705	0.107814
Wnk1	-0.269838	0.108036
Ddx19a	-0.246403	0.108509
Ppa2	0.323806	0.109008
Stk25	-0.27265	0.109345
Pfdn1	0.255167	0.109395
Pam16	0.623926	0.109674
Map2k4	0.253014	0.10974
Cbr2	-0.605537	0.109741
Mrps36	0.562912	0.109741
Mydgf	-0.190289	0.109958
Mybpc2	-0.440448	0.109961
Abhd11	0.393616	0.110015
Psat1	-0.434104	0.110142
Elp3	-0.257473	0.110296
Rhot2	0.152959	0.111663
Ssr4	-0.396292	0.112005
Lrrc59	-0.18303	0.112109
Clpp	0.367553	0.112873
Gsk3b	0.206788	0.112995
Ranbp2	0.314136	0.113102
Atp5f1d	0.563558	0.113212
Ap2b1	-0.356742	0.113693
Ubxn4	0.328601	0.113791
Txn2	0.722978	0.113942
Ap2m1	-0.341119	0.114438
Cyb5b	-0.161358	0.114607
Cavin3	0.20793	0.114671
Gpr35	-1.39726	0.115317
Mlip	0.396619	0.115604
Neb_1	-0.621622	0.11594
Sec16a	-0.211291	0.115958
Man2a2	-0.337877	0.116218
Ier3ip1	-0.249865	0.116557
Eef1g	-0.15607	0.117062
Hyou1	-0.239168	0.117257
Ckap4	-0.843633	0.117381
Cox7a2	0.357664	0.117766
Strn3	0.132974	0.118029
Snx24	-0.173777	0.118218
Sdhb	0.489065	0.118378
Mccc1	0.26149	0.118378
Uba3	0.117405	0.118562
Mgst3	0.532296	0.118949
Mylk2	-0.299554	0.119347
Ssr1	-0.23561	0.120091
Agpat1	0.277799	0.120256
Mavs	0.550555	0.120279
Pygm	-0.24142	0.120332
Gypa	0.233304	0.120449
Prkaa2	-0.271805	0.120834
Elk4	-0.609447	0.121287
Elmo2	-0.266697	0.1213
Tuba1a	-0.179516	0.121671
Pxn	0.265809	0.121697
Ankrd28	-0.171558	0.12177
Klhl22	-0.498551	0.12177
Naa40	-0.335884	0.12189
Drg1	-0.246584	0.12207
Tars1	-0.193382	0.122236
Psmc6	0.0715676	0.122402
Tns2	0.155649	0.122602
Kank3	0.250686	0.122721
Prdx6	0.216069	0.122781
Arf4	-0.567312	0.12283
Bclaf1	-0.264005	0.122924
Adk	0.229529	0.123711
Kpna3	-0.358796	0.123803
Tns1	0.130713	0.124004
Prdx3	0.280294	0.124146
Copb1	-0.35652	0.124327
Uros	0.140222	0.124815
Cd99	-0.419821	0.124837
Asap1	-0.17935	0.124927
Hypk	0.189312	0.124938
Glrx2	0.471081	0.125183
Ndufa11	0.43179	0.125636
Trmu	0.203088	0.125641
Slc4a1	0.481086	0.125641
Chmp7	-0.168121	0.125827
Borcs5	0.383946	0.125913
Alad	-0.285071	0.12606
Cyc1	0.413727	0.126325
Vta1	-0.242115	0.126561
Sbk2	0.313216	0.126596
Hdgf	0.22778	0.126614
Gpd2	-0.486621	0.126725
Sars1	-0.230274	0.126924
Cct4	-0.307918	0.127051
Gsn	-0.52127	0.127068
Calr	-0.389518	0.127234
Acad12	0.250523	0.127432
Mtap	-0.241039	0.12786
Atp5mf	0.357349	0.127927
Pebp1	0.662399	0.128065
Itpa	0.22473	0.128072
Nudt2	0.274869	0.128554
Cpa3	0.686975	0.128633
Arhgef11	0.180493	0.129103
Abhd10	0.239651	0.129125
Pdia4	-0.374368	0.129462
Rmnd1	0.315395	0.129734
Xirp1	0.554004	0.129746
Niban2	-0.213297	0.130363
Tnpo1	-0.345642	0.130407
Mettl21c	-0.532673	0.130502
Polr2c	-0.23467	0.130604
Mat2a	-0.197085	0.130637
Pm20d2	0.462931	0.130887
Scn4b	0.264243	0.130961
Sf3a1	-0.126109	0.130962
Acsl3	-0.464663	0.13142
Tmem126a	0.0856499	0.131603
Rdh11	-0.311745	0.131732
Actr3	-0.21588	0.132136
Slc27a1	0.481899	0.132165
Dld	0.320518	0.133183
Atp5c1	0.44399	0.134077
Brk1	-0.181899	0.134087
Acyp1	0.184184	0.134113
Dhodh	0.291436	0.13417
Slmap	0.557343	0.134232
Got1	0.557851	0.134631
Hspb2	0.153368	0.134783
Lancl2	0.39201	0.135438
Pkm_1	-0.571928	0.135462
Eif3b	-0.159788	0.135483
Vdac1	0.316402	0.135682
Selenow	0.314676	0.135746
Arpc2	-0.276221	0.136022
Cdnf	0.232833	0.137008
Ppp2r5c	-0.183128	0.13748
Mrps18a	0.371645	0.137489
Parp3	0.446262	0.137589
Pet117	0.220352	0.137655
Asph_2	0.264396	0.137969
Srp54	-0.175574	0.138039
Ano6	-0.0998035	0.138161
Aamdc	0.212477	0.138186
Capn2	-0.257053	0.138255
Ctbp1	-0.164069	0.138334
Lztfl1	-0.182453	0.138478
Micos13	0.734182	0.139014
Vps4b	-0.165869	0.139144
Uqcrfs1	0.54296	0.139494
Cacna2d1_1	-0.230425	0.139855
Dusp28	0.210499	0.139993
Esyt2	0.155213	0.140011
Dffa	0.52563	0.140657
Actr10	-0.185931	0.141074
Sncb	0.486816	0.141139
Txn	0.372855	0.141222
Pitpnb	-0.234328	0.142071
Tm9sf2	-0.168987	0.142098
Pfkfb3	-0.555764	0.142152
Igfn1	-0.866902	0.142162
Psmd12	-0.164383	0.142186
Spast	-0.501233	0.14254
Ppp1r12b	0.41175	0.142969
Rasip1	0.213985	0.143093
Zyg11b	-0.544869	0.143129
Tmx2	-0.0967539	0.14333
Coq7	0.411839	0.143382
Rab11b	-0.153069	0.14341
Mapk1	-0.19437	0.143964
Mrpl16	0.304156	0.143994
Pcyox1	-0.352557	0.144163
Alkbh3	0.210993	0.144196
Ddx3x	-0.118645	0.144639
Tmpo	0.196911	0.144656
Cd81	-0.271599	0.144728
Mlxipl	0.227343	0.144907
Nlrx1	-0.149532	0.145082
Hsp90aa1	-0.258766	0.145389
Apobec2	0.290019	0.146238
Ppif	0.449489	0.146305
Got2	0.537573	0.146603
Cul4b	-0.252141	0.146643
Mrps21	0.218545	0.146794
Phpt1	0.200901	0.146803
Rad23b	-0.158885	0.146848
Atp5pf	0.548493	0.147103
Pitpna	-0.248827	0.147513
Ndufa12	0.475882	0.147768
Ndufb5	0.441687	0.147852
Amacr	0.260335	0.14799
Ddx1	-0.100077	0.147991
Nop9	-1.09834	0.148057
Pdlim5_1	0.943302	0.148677
Ndufs6	0.506371	0.148778
Znfx1	-0.203375	0.148966
Apeh	-0.335861	0.149083
Anxa11	0.170199	0.149466
Syne1	-0.310529	0.150454
Alb	-0.514489	0.151447
Mmut	0.354184	0.151517
Dcaf7	-0.259598	0.151612
Acadl	0.407209	0.151682
Ndufb3	0.574498	0.151721
Acox1	0.30244	0.151835
Anxa2	-0.267103	0.151902
Map2k6	-0.196495	0.152117
Psma3	-0.215526	0.152193
Col28a1	0.257638	0.152295
Nup62	0.0950412	0.152533
Mb	0.793184	0.152579
Nckap1	-0.507157	0.152677
Pdcd6	-0.171563	0.152781
Sod2	0.512148	0.153235
Agpat3	0.282677	0.153238
Eps8	0.174544	0.153416
Dhx32	-0.506	0.153736
Usp8	-0.501815	0.153744
Ntpcr	-0.231265	0.154071
Ubap1	-0.238701	0.154268
Gars1	-0.131188	0.154322
Ctsa	-0.272045	0.154545
Abcb8	0.369987	0.154627
Pnpla6	-0.397831	0.154697
Prrc1	-0.182904	0.154823
Hdhd5	0.370362	0.154898
Aifm1	0.244404	0.155136
Ndufb10	0.38852	0.155167
Ppid	-0.357035	0.155559
Cfl2	0.132706	0.15556
Ttn_1	0.416549	0.155728
Wipi1	0.157367	0.155862
Ccdc91	-0.225382	0.15604
Aco2	0.365921	0.156125
Sec23ip	-0.190545	0.156217
Gmppb	-0.158443	0.156336
Tbl2	-0.33529	0.156419
Sdha	0.325818	0.156627
Nrap	0.221795	0.156836
Cept1	-0.188464	0.157213
Ap3s1	-0.885855	0.157332
Aldh5a1	0.319534	0.157369
Ndufa8	0.439016	0.157599
Ap3b1	-0.342483	0.157791
Carnmt1	0.168615	0.158352
Tubb5	-0.311335	0.158963
Ap1g1	-0.324978	0.159289
Chmp5	0.176531	0.159931
Rpn2	-0.386703	0.159964
Cox4i1	0.459855	0.16011
Acp2	0.109142	0.160301
Kpna1	-0.279929	0.160319
Ndufb8	0.40262	0.160428
Hdlbp	-0.235706	0.160454
Gsta4	0.366152	0.160722
Endog	0.303369	0.160776
Gbp7	-0.541734	0.16083
Abhd14b	0.156539	0.160843
Ampd1	-0.749528	0.160931
Gabpa	-0.315501	0.161121
Pgm5	-0.246522	0.161245
Qdpr	-0.24138	0.161755
Csnk1a1	-0.279322	0.162154
Eif4a2	-0.287027	0.162519
Mrps23	0.181502	0.162525
Psap	-0.624938	0.162684
Plpp7	-0.169542	0.163439
Cav3	0.511688	0.163597
Map4_1	0.222994	0.16378
Atg3	-0.26392	0.163865
Armc1	0.3214	0.163866
Clec3b	-0.868998	0.163871
Bccip	0.296603	0.164009
Mrpl21	-0.303822	0.164051
Ndufb11	0.451955	0.164162
Msrb2	0.76914	0.164163
Prob1	0.494391	0.165185
Tmem11	-0.211092	0.165401
Srprb	0.110364	0.16577
Ndufab1	0.822601	0.165822
Prkcd	-0.361494	0.165887
Timm10	0.445817	0.166062
Dhx15	-0.532915	0.166091
Lmo7	0.49184	0.166399
Fam162a	0.538421	0.166998
Tpm1_1	0.234669	0.16742
Pdhx	0.365617	0.167568
Ldha	-0.225941	0.168052
Hspb3	0.252917	0.168138
H2-K1	-0.29125	0.16824
Qars1	-0.261502	0.168297
Agps	0.153939	0.168581
Snx6	-0.4287	0.168882
Cers1	-0.240179	0.168897
Cand2	-0.287724	0.169126
Nrbp1	0.094107	0.169247
Ndufa10	0.360992	0.169294
Erp29	-0.286759	0.169549
Mrpl4	0.21751	0.169807
Pcmt1_1	0.19457	0.16985
Phyh	0.429981	0.169971
Ppic	-0.374825	0.17006
Actn3	-0.317128	0.17081
Phgdh	-0.52415	0.171232
Slc30a9	0.202568	0.171514
Psmd2	-0.20918	0.171617
Prkcq	0.207877	0.171653
Lrba	-0.437167	0.171751
Rsl1d1	-0.231569	0.171831
Eef1a1	-0.472622	0.171867
Ndufc2	0.429046	0.171982
Stk38	-0.177531	0.172002
Lama5	0.265139	0.172095
Mtx2	0.411069	0.172348
Dnaja3	0.473958	0.172398
Ndufa6	0.416545	0.172898
Gcn1	-0.339194	0.172936
Hsdl2	0.284026	0.173659
Atp5po	0.582439	0.173706
Dnajb5	0.162645	0.17371
Clptm1l	-0.273223	0.173767
Prkaa1	-0.220259	0.174005
Ndufb6	0.390158	0.174126
Slc12a2	0.253253	0.174479
Gpt2	0.264023	0.174977
Hsp90b1	-0.394531	0.17515
Cog7	-0.167058	0.175293
Eprs1	-0.230731	0.176109
Ndufv1	0.308015	0.176147
Pcyt2	0.176823	0.176332
Tufm	0.294643	0.176494
Timm17a	0.301349	0.176554
Nop58	-0.36221	0.176693
Ubr3	-0.36594	0.176765
Kpna4	-0.219596	0.176844
Copa	-0.294219	0.177133
Pepd	-0.27199	0.177849
Eef1e1	-0.104794	0.178367
Arhgef6	0.128923	0.17877
Rhob	-0.215955	0.17878
Prmt7	0.405994	0.178958
Mrps10	0.186228	0.178967
Mpp6	0.220039	0.179134
Fundc2	0.339494	0.17955
Clns1a	-0.402322	0.17965
Atl1	-0.541956	0.180163
Mccc2	0.279487	0.180261
Arpc3	0.363016	0.180399
Fyn	-0.109474	0.180469
Tpr	0.374015	0.180623
Agl	-0.256525	0.181242
Cap1	-0.192275	0.181367
Fabp3	0.527288	0.181393
Washc5	-0.712232	0.181625
Adi1	0.381759	0.182041
Masp1	0.152965	0.182071
Efl1	-0.237425	0.182132
Mrrf	0.736775	0.182197
Ube3c	-0.464405	0.182387
Hsd17b8	0.316662	0.18306
Afg3l2	0.214667	0.183079
Apool	0.323036	0.183509
Mrpl11	0.503485	0.183752
Ube2m	0.0882175	0.183793
Lpp	0.226564	0.184498
Dusp29	-0.432002	0.184541
Vdac2	0.223813	0.184542
Gba2	0.234337	0.184785
Perm1	0.397102	0.185117
Prpf4b	-0.3092	0.185193
Mrps12	0.20823	0.185829
Mup11	-0.679462	0.186102
Atg4b	-0.368667	0.186284
Eif3d	-0.166256	0.18633
Eif4a1	-0.268294	0.186396
Isoc2a	0.306243	0.186554
Arsa	-0.222393	0.186954
Acadm	0.361029	0.187043
Prorsd1	-0.552629	0.187587
Me1	-0.844937	0.187649
Idh3b	0.233498	0.187912
Dnajb4	0.567102	0.188231
Dnaja4	0.275948	0.188279
Ddo	0.175974	0.188294
Stt3b	-0.205013	0.188506
Hba-a1	0.857287	0.188575
Dus3l	1.03486	0.188648
Eif3e	-0.263414	0.188746
Ctnnd2	0.467351	0.189486
Fhl1	1.07275	0.189584
Mtx1	0.224927	0.189782
Golga4	0.255456	0.189824
Ndufa7	0.467336	0.189955
Stat1	-0.221767	0.190222
Cuta	0.154537	0.190312
Copg1	-0.283074	0.1905
Copg2	-0.3548	0.190604
Rhoc	0.271006	0.190608
Pfdn6	0.250324	0.190776
Ndufa9	0.309118	0.190783
Palld	-0.0680493	0.190963
Mrps27	0.594891	0.191155
Cnst	-0.25555	0.191301
Ndufb2	0.516199	0.191447
Naalad2	0.198073	0.191589
Acss1	0.393241	0.19165
Mia3	0.293804	0.191763
Rock1	0.307409	0.192043
Naa50	0.129232	0.192208
Qki	0.340604	0.192605
Obscn_3	0.226836	0.193106
Vdac3	0.218614	0.193335
Ndufa2	0.613524	0.193405
Bckdha	0.165131	0.194002
Map2k2	-0.154557	0.194076
Mcat	0.24342	0.194189
Dctn1	0.0663625	0.194331
Krt16	-0.649095	0.194593
Chordc1	-0.222868	0.195242
Neu1	-0.163084	0.195425
Ndufb4	0.523197	0.196135
Ddost	-0.347224	0.19647
Cox5a	0.543518	0.196757
Prrc2b	0.324264	0.197041
Gbp9	0.266801	0.197264
Nasp	-0.363047	0.19795
Ctnna1	0.128486	0.198146
Smarcd2	-0.236923	0.198164
Wdr82	-0.267989	0.198574
Gys1	0.206495	0.19875
P3h3	-0.850948	0.198831
Pygb	-1.10153	0.198912
Nampt	-0.140227	0.199158
Suclg1	0.346624	0.19973
Ostc	-0.391022	0.199737
Cnpy2	-0.145217	0.199749
Ctnna2	-0.149028	0.199779
Dnajc28	0.469515	0.19987
Spag9	0.168258	0.200134
Tnmd	-0.317416	0.200505
Lipt1	-0.220527	0.200617
Dctn3	0.312282	0.201085
Nhej1	0.229959	0.201358
Mup2	-0.635396	0.201956
Prpf39	-0.28273	0.201962
Ap2s1	-0.286001	0.201973
Ube2k	-0.205517	0.202126
Pdcd6ip	-0.097509	0.202255
Ccdc47	-0.217928	0.202309
Pkn2	-0.32559	0.202404
Ndufv3	0.505113	0.202817
Tmem63b	0.324856	0.20284
Acot13	0.431801	0.202899
Srp72	-0.153052	0.202987
Shank3	-0.364704	0.203105
Stradb	1.05045	0.203339
Lrp1	-0.333381	0.203598
Uqcrb	0.491343	0.20391
Aldoc	-0.165347	0.204623
Cpeb4	-0.136064	0.204898
Acot9	0.128433	0.20507
Eif2b4	-0.241713	0.205146
Retn	0.532275	0.20529
Tmed4	0.603209	0.205627
Mknk1	0.232186	0.205692
Stx5	-0.335195	0.205801
Mapre2	0.185959	0.205843
Lamc1	0.184338	0.205939
Akr1b10	0.183197	0.206987
Glrx3	0.0596958	0.207041
Rbbp7	-0.161793	0.20729
Chchd7	0.681033	0.207796
Rpn1	-0.254034	0.207803
Cand1	-0.300881	0.207825
Ugdh	-1.0827	0.208192
Trim25	0.162035	0.208231
Gpd1	-0.271511	0.208339
Wdr61	-0.24454	0.208988
Cdk5rap3	0.117939	0.209056
Cs	0.324044	0.209129
Plec	0.19948	0.209254
Slirp	0.517641	0.209275
Ndufaf4	0.391785	0.20943
Uchl3	0.0467939	0.209553
Vps37c	0.126857	0.209792
Ttc37	-0.431495	0.209822
Gm3839	0.369848	0.210013
Adcy9	-0.39271	0.210268
Ppp2r2a	-0.156438	0.210678
Tuba8	-0.213017	0.210791
Tpm2_1	0.210522	0.210791
Cacna2d1	-0.206306	0.210931
Nup98	-0.439242	0.210964
Pip4k2b	0.112908	0.210993
Atp5me	0.437008	0.211589
Aimp2	-0.273496	0.211714
Myh7b	-0.12183	0.212184
Dohh	0.0960386	0.212232
Ilk	0.149113	0.212287
Col15a1	0.217829	0.212456
Guf1	0.194113	0.21251
Copb2	-0.430926	0.212957
Ipo9	-0.361132	0.213026
Prkar2a	0.258551	0.213026
Gorasp2	-0.116937	0.213083
Rdh14	0.356752	0.213214
Klc1	0.193406	0.213347
Slc9a3r2	0.252277	0.213547
S100a11	-0.927288	0.213585
Phb2	0.219094	0.213743
Pdlim1	0.70375	0.213981
Nfyc	0.210085	0.214063
Kctd9	-0.319169	0.214138
Usp4	-0.185711	0.214267
Znf431	-0.238621	0.214349
Fxn	0.146068	0.214479
Adss1	0.21109	0.215194
Ddx47	0.150734	0.215294
Nmt1	-0.322639	0.215709
Ndufs8	0.521675	0.215738
Grcc10	-0.509235	0.215887
Synpo	0.328775	0.215928
Nrp1	-0.266007	0.216015
Myh2	0.620621	0.216248
Mrpl37	0.196303	0.216379
Cars1	-0.338305	0.216451
Ppp4r2	0.299637	0.216469
Dctn5	-0.131101	0.216796
Steap3	-0.551175	0.216954
Cnot1	-0.322088	0.217132
Abcd3	0.252681	0.217608
Cap2	-0.142037	0.217745
Lman2	-0.220976	0.218245
Gpc1	-0.185194	0.218679
Sf3b2	0.0843263	0.218972
Dbp	-0.21824	0.21913
Acss3	-0.812364	0.219312
Filip1	0.155215	0.219604
Cacybp	-0.402133	0.219865
Arl1	-0.182985	0.219927
Pin1	0.0538212	0.220057
Psme3	-0.206483	0.220472
Rpl3	-0.399009	0.220549
Atp6v0a1	-0.300032	0.220565
Myof	-0.283126	0.220624
Calm3	-0.115194	0.220687
Snx1	-0.254015	0.22118
Mybpc1_1	0.526708	0.221198
Fkbp3	0.310642	0.221247
Cox5b	0.540082	0.221255
Prkag3	-1.16343	0.22132
Mtarc2	-0.286259	0.221492
Fem1aa	-0.122119	0.22155
Myh8	0.646983	0.221648
Snrpd1	-0.656275	0.221791
Mcee	0.504653	0.221801
Myo18a_1	0.951297	0.221856
Ttn_3	0.113457	0.222097
Erlin2	0.114311	0.222111
Stat3	-0.174797	0.222303
Ivd	0.514664	0.222546
Ado	0.116965	0.222923
Rrbp1	-0.4916	0.223067
Shtn1	-0.614895	0.223361
Isl1	0.420318	0.224384
Vps29	-0.266922	0.224713
Cdh5	0.185396	0.225014
Pdha1	0.226229	0.225261
Thrsp	-0.471292	0.225479
Hspbp1	-0.180476	0.226055
Srsf6	0.328284	0.226064
Pls3	-0.266376	0.226094
App	-0.472884	0.22611
Sucla2	0.219213	0.226279
Aldh1l2	-0.2492	0.226538
Ap1b1	-0.258774	0.226777
Ubr4	-0.121711	0.227086
Anxa5	-0.2763	0.227567
Nudt21	-0.249165	0.22771
Prpf40a	-0.11007	0.227888
Atp5f1c	0.372416	0.227988
Mlycd	0.255097	0.22811
Mfap2	-0.643178	0.228456
Ubxn6	0.11609	0.228614
Fhl3	0.377606	0.228806
Stat5b	-0.241105	0.229271
Plgrkt	0.254659	0.229551
Vim	-0.826239	0.2296
Nup210	0.28503	0.229751
Coq4	0.350268	0.230495
Cox20	0.183209	0.230542
Timm10b	0.538583	0.230872
Cald1	0.210259	0.23091
Eif3l	-0.249475	0.231424
Rplp0	-0.133421	0.231631
Bdh1	0.848457	0.231767
Ubl4a	0.470685	0.231936
Ndufa3	0.405089	0.231974
Ndufv2	0.591827	0.232309
Polr2j	0.125293	0.23237
Rab8b	-0.217511	0.232402
Nfs1	0.182544	0.232452
Rap1gds1	-0.227358	0.232842
Cnksr1	0.177594	0.233061
P4ha2	-0.5117	0.233224
Pitrm1	0.167819	0.233395
Ctps1	0.601139	0.233777
Tuba4a	-0.117371	0.233915
Trmt112	0.337818	0.234275
Ecm2	-0.191985	0.234339
Myoz1	0.0939279	0.234422
Naa20	-0.183243	0.234633
Pdk2	0.235041	0.234686
Herc4	-0.322903	0.234796
Cdc34	0.135314	0.234826
Cse1l	-0.341724	0.235273
Col6a3	-0.243851	0.235633
Gmds	-1.36139	0.235919
Ces1c	-0.316244	0.236322
Selenbp1	0.38892	0.236325
Ankrd2	0.737673	0.236465
Ksr1	-0.569088	0.236487
Kank2	-0.125826	0.236492
Uqcrc2	0.301601	0.236504
Atp5mj	0.392128	0.236611
Rack1	-0.277439	0.236659
Atp5f1e	0.647798	0.236713
Cox6a2	0.702325	0.236775
Paip1	0.171154	0.237716
Pip5k1a	0.312329	0.238231
Pdp1	0.269974	0.238664
Map4k5	-0.157009	0.238674
Septin9	-0.242412	0.239024
Hbs1l	-0.262095	0.239082
Stip1	-0.230215	0.239403
Cryzl1	-0.238351	0.239613
Rcn1	-0.453412	0.240327
Ndufs5	0.909908	0.240521
Nceh1	0.353563	0.240889
Sms	-0.336432	0.241037
Dlst	0.217365	0.241619
Alpl	0.338762	0.241648
Mrps33	0.43628	0.241714
Eif3i	-0.141984	0.241736
Serpina3k	-0.500511	0.24178
Slc16a3	-0.355851	0.241816
Myo6	-0.437973	0.241935
Slc25a11	0.324936	0.241947
Pde12	-0.207226	0.242256
Rap2b	-0.325823	0.24261
Csnk1e	-0.18	0.242689
Ethe1	0.266707	0.242726
Sash1	-0.306296	0.242882
Pcdha3	-0.854423	0.243267
Aldh2	0.219572	0.243273
Rps3	-0.219386	0.243655
Maob	0.258573	0.243829
Pdia3	-0.364771	0.243833
Tubb4b	-0.0903274	0.244014
Rela	-0.271588	0.244147
Coq3	0.518291	0.244204
Dhx9	-0.407553	0.244513
Immt	0.342604	0.244555
Metap1d	0.33357	0.244609
Lyrm7	0.477969	0.245082
Otud4	0.0855211	0.245284
Prmt1	-0.261973	0.245534
Capn1	-0.246667	0.245594
Sugp1	0.205285	0.245681
Gstm2	0.548988	0.246099
Rmnd5a	0.137879	0.246286
Pdhb	0.205066	0.246749
Usp15	-0.148431	0.247
Nubpl	0.315429	0.247173
Prnp	0.311158	0.247202
Scfd1	-0.214749	0.247387
Plcd1	0.186541	0.247547
Pde4dip	0.19149	0.247553
Rik_F830016B08Rik	-0.288377	0.247739
Cacng6	-0.371679	0.247799
Arf2	-0.337353	0.247877
Nudt5	-0.438191	0.24796
Ak4	0.534738	0.248078
Mylpf_1	-0.315222	0.248159
Cltc	-0.222661	0.248385
Prkacb	0.140785	0.248667
Fbxo40	-0.127299	0.248794
Rps6ka3	-0.33114	0.248863
Ciao2b	0.289175	0.248903
Aldoart1	-0.128973	0.249432
Atp5f1a	0.312032	0.249563
Cstf2	0.14234	0.249619
Ipo7	-0.241469	0.249636
Psmd7	0.283102	0.250071
Camk2a	-0.203431	0.250162
Mrps14	0.155565	0.250314
Col6a1	-0.223045	0.250473
Kcmf1	-0.220717	0.250659
Eef2	-0.118051	0.250821
Pycr3	-0.129938	0.251582
Prmt5	-0.179576	0.251886
Gpi	-0.132658	0.251926
Eif5a	0.166988	0.252415
Nsfl1c	0.188201	0.252452
Srrm2	-0.253084	0.252461
Cops3	-0.0691331	0.252577
Gatc	0.460924	0.252646
Gpx1	0.198692	0.252663
Pabpc1	-0.26488	0.25267
Timm8b	0.545301	0.252817
Kctd12	-0.230443	0.252947
Marf1	-0.856577	0.252968
Cutc	0.578536	0.253072
Ptma	-0.39549	0.253186
Hectd1	-0.259976	0.253432
Acox3	0.206461	0.253453
Fetub	-0.240265	0.253457
Ist1	-0.167222	0.253898
Bpnt2	-0.115116	0.254022
Pygl	-0.291899	0.254377
Uqcrq	0.522599	0.254528
Vps50	-0.388555	0.254847
Mrps34	0.229065	0.254948
Vps35	-0.235762	0.255592
Timm13	0.430577	0.255705
Wfs1	0.206878	0.255763
Sirt5	0.162664	0.25625
Nrdc	-0.255262	0.2563
Crat	0.231968	0.256517
Synpo2l	0.200632	0.256656
Ran	-0.122265	0.256726
Oxct1	0.274058	0.257286
Acadsb	0.330617	0.257469
Tnc	-0.566732	0.257556
Actl6a	-0.269664	0.257578
Hint2	0.256327	0.257956
Smap	-0.240601	0.258237
Tubb3	-0.0532919	0.258309
Acvr1b	-0.342085	0.258418
Mtnd2	0.727341	0.258516
Ctsc	-0.220161	0.258557
Inpp5a	0.264036	0.25861
Rad21	-0.150532	0.258701
Rfc4	-0.223367	0.259322
Igbp1	-0.0892674	0.259343
Reep5	0.516248	0.259348
Ube2n	0.414292	0.259416
Mrpl2	0.183918	0.259712
Pfkm	-0.228477	0.259933
Sirt3	0.231561	0.260125
Mcpt4	0.712306	0.260236
Nfkbib	-0.155598	0.260402
Pmpca	0.21338	0.260464
Myh4	-0.164746	0.260484
Fdxr	0.162302	0.260497
Tbc1d1	-0.255737	0.260641
Nfu1	0.300114	0.260984
Magt1	-0.177764	0.261058
Ubac2	-0.327338	0.261372
Rex1bd	-0.515608	0.261414
Rheb	-0.199102	0.261696
Cmpk1	0.174521	0.2617
Coq10a	0.173347	0.262118
Cyth1	0.217081	0.262406
Mrpl49	0.27432	0.262566
Tnpo2	-0.332325	0.262677
C9	-0.446264	0.263172
Mtnd5	0.171052	0.26372
Ccpg1	-0.285598	0.263983
Rrs1	-0.867665	0.26404
Eif3f	-0.137344	0.264289
Tpd52l1	0.199275	0.264573
Cyb5r1	0.206944	0.264743
Stambp	-0.239725	0.264828
Setd7	-0.153307	0.26501
Kti12	0.228029	0.265056
Gstm1	0.335988	0.265792
Uso1	-0.178964	0.265891
Pbxip1	0.101035	0.266125
Cisd1	0.339503	0.266448
Mri1	0.158658	0.266582
Tubb2a	-0.0543125	0.266691
Rps27l	0.161205	0.2668
Nemf	-0.158919	0.266977
Slc25a13	-0.247643	0.26771
Fh	0.265504	0.268045
Tpsb2	0.229496	0.268984
Rap1a	-0.137078	0.269065
Pdxk	-0.281736	0.26914
Tmed9	0.100636	0.269319
Eif3m	-0.207063	0.270001
Plin3	0.27972	0.270191
Chmp1a	-0.274989	0.27023
Timm8a1	0.459515	0.27048
Ahcy	-0.228355	0.270617
Plcd4	-0.277841	0.270857
Rps4x	-0.393775	0.271433
Cox7a1	0.273323	0.271556
Dync1h1	-0.178841	0.27187
Flii	-0.241701	0.27198
Hikeshi	-0.285936	0.272092
Eno1	-0.234229	0.272191
Taco1	0.300617	0.272222
Usp48	0.575005	0.272522
Dock9	-0.166049	0.272596
Gtf2i	-0.565506	0.272715
Rabep1	-0.101502	0.272721
Npc1	0.161424	0.272831
Mapk3	-0.201069	0.273835
Ndufs1	0.234113	0.273839
Cotl1	-0.380921	0.274001
Anxa6_1	0.472185	0.274646
Mtr	-0.295255	0.274914
Enpp4	0.587198	0.275131
Cpne1	0.410815	0.275188
Myl10	0.520896	0.275406
U2surp	-0.189379	0.275552
Snrpd3	-0.312969	0.275825
Snx9	-0.183581	0.275928
Csnk2a1	-0.121851	0.276354
Baz1b	-0.451788	0.276423
Znf638	-0.655791	0.276534
Yif1b	0.322002	0.276667
Akap8l	0.254941	0.276872
Erap1	-0.135279	0.277075
Snx2	-0.248075	0.277097
Enpp5	0.28634	0.277235
Reep1	-0.249155	0.277579
Cisd3	0.34562	0.277697
Mtfr1l	0.196799	0.277789
Asah1	0.307874	0.278076
Fbl	-0.983485	0.278128
Dhrs11	0.391188	0.278287
Lcp1	-0.254862	0.278481
Psmd13	-0.16566	0.279226
Exoc4	-0.464533	0.279367
Sdr39u1	0.223127	0.280105
Htra2	0.129967	0.280373
Ndufs4	0.479762	0.280665
Smchd1	-0.17727	0.280755
Ucp1	-2.22929	0.280985
Saraf	-0.12189	0.281004
Mrpl40	0.224835	0.281006
Dynlrb1	0.153591	0.281474
A0A338P6I9	0.419691	0.281555
Zfyve19	0.176713	0.281677
Timm44	0.55223	0.281704
Napa	-0.077902	0.281713
Ppm1a	0.112562	0.281846
Coro1a	-0.326022	0.282086
Sec23a	-0.198876	0.282169
Edc4	0.208696	0.282569
Rpl11	-0.139169	0.282587
Aifm2	-1.03394	0.282766
Myl12a	-0.253862	0.28327
Tinagl1	0.159947	0.283395
Eps15l1	0.162562	0.28389
Mrpl39	0.296359	0.28396
Fntb	-0.455722	0.284944
Rbmxl1	0.160178	0.28502
Fkbp1a	0.297832	0.285051
Sec13	-0.177006	0.285228
Pdk4	0.734199	0.285508
Rpl27a	-0.201782	0.285841
Rpia	0.130073	0.285965
Apoh	-0.283047	0.286406
Pa2g4	0.298905	0.286612
Galnt2	-0.276151	0.286805
Pik3cb	-0.19777	0.286822
Kpna2	-0.190132	0.28718
Irf3	-0.146762	0.287345
Hdhd2	0.113258	0.287476
Cox6b1	0.563403	0.287538
Bcl2l13	0.177452	0.287571
Lamp1	0.18458	0.287889
N4bp1	-0.454843	0.288201
Hadh	-0.218532	0.288726
Mtnd4	0.404133	0.288778
Pgd	-0.704893	0.288908
Uba1	-0.173036	0.289004
Slc25a3	0.31108	0.289729
Plpbp	0.111548	0.289793
Cox6c	0.504432	0.28984
Blvra	-0.0662998	0.289883
Naca	0.23563	0.290098
Ap2a2	-0.301786	0.290191
Chchd4	-0.463993	0.290521
Pc	-0.73264	0.290537
Gdpd1	0.195685	0.290641
Upf1	-0.153794	0.2908
Marchf5	-0.158243	0.291832
Rhoa	0.130871	0.292723
Ube4b	0.2166	0.292821
Myom2	-0.254534	0.293065
Efnb1	-0.302578	0.293158
Ca5b	-0.520129	0.293355
Ppp3ca	0.109328	0.293705
Ptges2	0.285127	0.293811
Impa1	-0.162291	0.293875
Tfam	0.359227	0.294206
Gstp1	0.0590388	0.294217
Scfd2	0.25645	0.294219
Psmd6	-0.0810457	0.294317
Tnnc2	-0.172818	0.294431
Ppm1l	-0.140021	0.29527
Arcn1	-0.167181	0.295373
Scyl1	-0.210788	0.295433
Mdh1	0.501558	0.29572
Ide	-0.177009	0.296248
Sri	0.264332	0.296387
Arhgdia	0.113444	0.296771
Chchd3	0.342229	0.29731
Sdf4	0.20352	0.297527
Eif4b	0.436913	0.297731
Dek	-0.379521	0.297749
Nup43	-0.246814	0.29789
Golga1	0.184303	0.297921
Serinc3	0.414436	0.29804
Ubr7	-0.211667	0.298237
Ckm	-0.114007	0.298246
Nat10	-1.12344	0.298413
Ca14	0.391154	0.298442
Lnpep	0.0777964	0.298485
Larp4b	0.871645	0.298537
Nap1l1	-0.0766734	0.298895
Cfd	0.223754	0.299165
Dars2	-0.254046	0.29929
Gpam	-0.233236	0.299365
Cmbl	-0.281446	0.299372
Tkt	-1.37404	0.299385
Mrpl19	0.180374	0.29952
Uqcrh	0.307291	0.299807
F13a1	-0.61382	0.300221
Actn1	-0.2159	0.300878
Coro1c	-0.176431	0.300882
Smn1	-0.517071	0.300978
Ybx3	0.260849	0.301296
Polr2g	-0.320403	0.301354
Olfr24	-0.831262	0.301384
Gtpbp4	-0.644731	0.301658
Nedd4	0.139518	0.301931
Zyx	0.223324	0.302156
Ppfia2	-0.340407	0.30233
Actn4	-0.127946	0.302656
Clic4	0.123131	0.302714
Prpf8	-0.59746	0.302887
Dcaf6	0.188227	0.302913
Usp9x	-0.148034	0.303141
Dbt	0.174055	0.303144
Usp14	0.052515	0.303192
Tomm5	0.504399	0.303202
Stac3	-0.103065	0.303455
Dazap1	0.0976378	0.303664
Myo1b	0.255962	0.303831
Grpel1	0.367898	0.303902
Cd93	0.400186	0.303902
Emd	0.125764	0.303969
Synpo2	0.475218	0.30476
Bag3	0.241492	0.305026
Hnrnpa3	0.161993	0.305088
Bola1	0.128887	0.30525
Fyco1	0.168768	0.305763
Dlat	0.182429	0.306061
Eloc	0.0650495	0.30611
Rad23a	-0.161478	0.306417
Mrc1	-0.4115	0.307158
Dnpep	-0.101456	0.307173
Tbx15	-0.588586	0.307464
Vwa8	0.207092	0.30749
Oxsr1	0.102816	0.307647
Acaa2	0.327162	0.307703
Anxa1	-0.381443	0.308376
Csf1r	-0.371866	0.308476
FAM120A	-0.166784	0.308863
Esd	-0.0788658	0.308866
Eif3k	-0.125774	0.308986
Cdc73	-0.139895	0.309497
Iqgap1	-0.665943	0.310238
Bckdk	0.230962	0.31027
Inmt	0.583196	0.310308
Erp44	-0.212593	0.310362
Uqcrc1	0.239928	0.310827
Rdx	0.143421	0.310881
Postn	-0.89169	0.310962
Adh1	0.282696	0.310989
Fgf2	-0.623087	0.311011
Ptms	-0.266265	0.311036
Nefh	0.408356	0.311175
Olfml3	-0.552895	0.311389
Abcb10	-0.267139	0.311502
Ensa	-0.103455	0.311892
Nenf	0.466653	0.311967
Mrpl9	-0.618126	0.312023
Plin1	-1.49088	0.312125
Cops6	-0.209217	0.312203
Hspe1	0.342319	0.312746
Vps13c	-0.324588	0.312748
Dpysl3	-0.366479	0.312857
Acsl5	-0.681002	0.313743
Tmed1	0.234142	0.313915
Mrps16	0.277475	0.314291
Epb42	0.255071	0.314518
Eif4h	0.194542	0.314559
Pfkfb1	0.215193	0.314566
Ryr1	-0.32561	0.314903
Npepl1	-0.197908	0.315169
Nup54	0.195635	0.315296
Npc2	-0.29244	0.315435
Slc25a19	-0.239731	0.315613
Lias	0.291681	0.315686
Jpt1	-0.325416	0.315756
Ppp1r3a	0.228846	0.315781
Ndufs2	0.189009	0.315928
Uchl1	0.38359	0.316119
Ndufb7	0.191649	0.316166
Serpinf1	-1.03324	0.316298
Atp5pb	0.897873	0.31648
Cdc23	-0.108903	0.317389
Gyg	0.174372	0.317695
Ftl1	0.265273	0.317733
Ckap5	0.0555642	0.317857
St3gal6	0.137268	0.317927
Spr	0.1203	0.317974
Ywhag	-0.0933816	0.318124
Pcna	-0.24745	0.318395
Pfn2	0.0675698	0.318506
Ttn	-0.219035	0.319282
Ckmt2	0.386227	0.31935
Anxa8	-1.34236	0.320086
Swi5	0.19702	0.320379
Crk	0.0681926	0.320492
Hspa8	-0.148355	0.320546
Urod	0.172145	0.320863
Aldh9a1	-1.54412	0.321214
Fasn	-2.29324	0.321535
Akt1	-0.128185	0.321658
Bnip1	0.0804743	0.322286
Fahd1	0.136592	0.322352
Map4	0.217518	0.322431
Ube2d3	-0.11549	0.32254
Ptbp1	-0.220895	0.322785
Neu2	0.339604	0.323326
Slc30a1	-0.224755	0.323398
Mtfp1	0.376609	0.32386
Dennd4b	-0.114812	0.323926
Nsun2	-0.32584	0.32397
Cacna1s	-0.304895	0.324168
Abhd16a	-0.173448	0.324366
Huwe1	-0.0780339	0.32454
Lyve1	-0.494216	0.324589
Pfkl	-0.730825	0.325323
Kcna7	-0.243348	0.325659
Nfib	-0.163087	0.325704
Sars2	0.238264	0.325819
Slc25a4	0.291157	0.32606
Lrrc8a	-0.169429	0.326153
Uchl5	-0.141093	0.326177
Acp6	0.178395	0.326344
Dctn2	0.111103	0.327529
Usp47	-0.0916042	0.328192
Pafah1b2	-0.196952	0.328288
Vbp1	0.096966	0.328408
Idh3a	0.298923	0.328449
Exoc7	-0.0768179	0.32967
Mrpl44	0.16343	0.329811
Rrp12	-1.2892	0.330042
Vps41	0.153662	0.330053
Dcun1d2	-0.0680415	0.330211
Retreg1	0.300131	0.330343
Arpc5l	0.14146	0.330468
Myh14	-0.18672	0.330725
Txndc5	-0.200686	0.330813
Eci1	0.199034	0.331588
Mrpl45	0.201286	0.331993
Pck1	-1.11994	0.332468
Septin2	-0.0629871	0.332866
Plcg1	0.153761	0.332911
Polr2m	-0.239805	0.333103
Cpt1b	0.203973	0.333204
Atrx	-0.267258	0.33351
Fabp5	0.426061	0.333669
Pithd1	0.190805	0.333709
Prrc2c	0.151085	0.333711
Slc25a12	0.2396	0.333827
Ddx17	-0.289944	0.334081
Nudt16l1	0.073247	0.334184
Ppp2r2d	-0.374565	0.33429
Rpl29	0.349737	0.334601
Ndufaf5	0.223587	0.334927
Aprt	0.224521	0.335071
Pecr	0.274843	0.3351
Acly	-1.4404	0.335208
Nmral1	0.185379	0.335235
Abhd5	-0.779003	0.335283
Txnl1	0.0821558	0.335652
Alpk3	0.171168	0.335689
Acaca	-1.50827	0.335808
Trim24	-0.327553	0.336286
Psma4	-0.0760963	0.336453
Ndufa4	0.458568	0.336642
Nup205	0.0996412	0.336836
Otud6b	-0.131178	0.33708
Rpe	-0.217665	0.33754
Cryz	0.149312	0.33756
Coro1b	-0.246794	0.337693
Eea1	-0.0514857	0.33788
Pon1	-0.441495	0.33805
Dnajc9	-0.156709	0.338264
Prx_1	1.23127	0.338285
Tor1aip2	0.180054	0.338476
Mybpc1	0.399723	0.338574
Col6a2	-0.293022	0.339352
Wapl	-0.21583	0.339388
Psma6	-0.157773	0.339996
Mapkap1	-0.260423	0.340707
Tpm2	0.158081	0.34113
Srp9	-1.60328	0.341464
Anp32e	0.155647	0.341661
Nfix	-0.502781	0.341842
Brwd1	-1.47745	0.341912
Atic	-0.098434	0.342225
Sco1	0.217558	0.342747
Crot	0.089541	0.343583
Col1a1	-0.907749	0.344356
Abi3bp	-0.626587	0.344819
Slc25a1	-1.4972	0.34483
Atp5f1b	0.228564	0.344859
Agpat2	-1.02275	0.345232
Pdcd4	-0.616206	0.345234
Ppie	0.38732	0.34561
Acad8	0.194168	0.345741
Pcmt1	-0.247532	0.345798
Top1	-0.873404	0.345927
P4ha1	-0.565223	0.345987
Pmpcb	0.145559	0.34616
Rpl18a	-0.259773	0.346862
Mrpl20	0.228309	0.346886
Ilf2	-0.381238	0.347352
Ces1d	-0.602718	0.347378
Coq5	0.172398	0.34761
Ddx23	-0.339	0.347744
Top2b	-1.1981	0.34812
Lclat1	-0.10196	0.348424
Ap2a1	-0.162193	0.348804
Upf3b	-0.286158	0.348861
Srsf4	-0.225245	0.348867
Nefm	0.661871	0.348884
Chmp6	0.522954	0.348961
Mdh2	0.315936	0.349257
Stam2	0.11685	0.349418
Rmdn1	0.148052	0.349702
Casq2	0.624818	0.349986
Pum3	-1.59336	0.35028
Nop2	-1.50151	0.350543
Smc1a	-0.181933	0.350585
Arhgef1	-0.119987	0.350669
Ndufv3_1	0.131913	0.351507
Wdr5	-0.538197	0.352054
Mrpl15	0.261653	0.35246
Ywhaq	-0.283186	0.352659
Flot1	0.0967948	0.352675
Tnni1	1.31422	0.352945
Nop16	0.121092	0.35296
Atg5	-0.143455	0.353564
Rpl3l	0.166895	0.354037
Skt	0.135537	0.354341
Ufc1	0.113597	0.354389
Clpx	0.715167	0.354937
Acat2	-0.74123	0.354944
Fam210a	0.518874	0.355
Babam1	-0.0788622	0.355345
Aif1l	-0.315336	0.35536
Sec24c	0.0879796	0.355623
Rab7a	-0.134372	0.35578
Iqcf3	-0.179651	0.356158
Triap1	0.242249	0.356291
Rtcb	-0.0813857	0.356426
Prune1	0.140296	0.35671
Serpina3m	-0.391587	0.356746
Gstt3	0.118479	0.357511
Mrpl58	0.39705	0.357939
Vps37a	0.157147	0.358043
Pon3	0.168713	0.358137
Rpl18	0.221591	0.35822
Tango6	-0.48557	0.358549
Nono	-0.16026	0.358664
Hmgn5	0.121995	0.3587
Pea15	0.22218	0.358791
Rbm17	-0.137647	0.358886
Rtn3	-0.261883	0.358901
Akap11	0.160179	0.358947
Asb10	0.303718	0.358965
Rbm8a	-0.283719	0.359167
Ttr	-0.19796	0.35919
Mtmr1	-0.0986009	0.359315
Klhl31	-0.17571	0.359474
Psmb3	-0.160712	0.359643
Pxdn	-1.24119	0.359927
Vps26a	-0.134285	0.360227
Ighg1	-1.85494	0.360534
Xrcc5	-0.395815	0.36071
Apoa4	-0.306131	0.360725
Tmod4	-0.0849092	0.360727
Rpl10	-0.219141	0.360863
Hmgb2	-0.219998	0.360881
Ndrg2	0.107909	0.361049
Mrpl54	0.503619	0.361348
Mrpl17	0.269616	0.361547
Epm2a	0.107558	0.361626
Cacnb1	-0.113885	0.361719
Mylk	-0.247319	0.361793
Mbp	0.562376	0.363597
Capza2	-0.187518	0.363608
Hbb-bh1	0.230636	0.363771
Myh7	1.01218	0.363838
Plcb3	0.101119	0.363936
Lipe	-1.08777	0.364159
Sec24a	-0.657722	0.364171
Ppp2r1a	-0.122485	0.364756
Ogdh	0.145453	0.364862
Mrpl50	0.4773	0.364917
Thg1l	-0.30369	0.364962
RTRAF	0.0729718	0.365108
Trim28	-0.274787	0.365219
G3bp1	-0.127155	0.36524
Dnajc11	0.186206	0.365276
Znf800	-1.27216	0.365303
Col24a1	-0.88249	0.365848
Actg1	-0.226926	0.366323
Stau1	-0.350102	0.366433
Tsn	0.246495	0.36644
Gbe1	0.210357	0.366637
Eif2b5	-0.332343	0.366688
Upf2	0.0827049	0.367127
Mrps6	0.278383	0.367274
Ralyl	-2.40454	0.367341
Lgalsl	-0.103698	0.367682
Alg5	-0.162313	0.367957
Mta2	-1.13746	0.367962
Hspa9	0.299537	0.368392
L2hgdh	0.185007	0.368561
Lum	0.274788	0.368739
Tmod3	0.0771	0.369372
Rab2a	-0.220935	0.369654
Taok3	-0.239548	0.369837
Dysf	0.302599	0.36985
Col1a2	-0.804735	0.370225
Enah	0.0925367	0.37025
Fbln1	-1.20656	0.370698
Rps27a	-0.160292	0.37084
Add1	-0.129429	0.37116
Timm9	0.206986	0.371455
Galk2	-0.29651	0.372511
Tnxb	-0.486507	0.373035
Letm1	0.255887	0.373785
Uqcc2	0.262323	0.373975
Idh3g	0.2667	0.374009
Xpo1	-0.210011	0.374074
Myoc	-0.465134	0.37447
Acat1	0.692058	0.374579
Mrps26	0.144771	0.37458
Commd5	-0.182194	0.375213
Ldhb	0.214565	0.375247
Ruvbl2	-0.249426	0.375545
Hspd1	0.25081	0.375793
Atad1	0.18478	0.375852
Set	-0.199039	0.376422
Lpin1	-0.297209	0.376705
Txndc12	-0.0791929	0.377104
Serpine2	-0.578686	0.37733
Ddah2	-0.172409	0.37772
Bcas2	0.0801071	0.377818
Arhgdib	-0.0976067	0.378027
Vmp1	-0.160798	0.378774
Ssbp1	0.178332	0.378799
Hapln1	-1.79944	0.378999
Timmdc1	0.276467	0.379923
Eps15	-0.112809	0.380758
Rpl10a	-0.150082	0.380783
Cdk16	0.208361	0.380828
Fbln2	-0.190178	0.38125
Tm9sf3	-0.221117	0.381376
Ddx24	-1.59883	0.381735
Dcps	-0.0607302	0.381756
F2	-0.238568	0.382147
H1f10	-2.68974	0.382596
Atp5c1_1	-0.270418	0.382829
Csad	-0.972171	0.383166
Pacs1	0.265885	0.383444
Nsf	-0.133261	0.383531
Twf2	-0.0965284	0.38375
Apmap	-0.302776	0.384318
Elob	0.181	0.384406
Sult1a1	0.331313	0.384435
Mfn2	0.100308	0.38449
Hectd4	-0.252804	0.384814
Sgta	0.109333	0.384951
Nefl	0.793203	0.385571
Myh1	0.0597118	0.385629
Ddx21	-0.757645	0.386115
Plxna1	-0.226349	0.386313
Hbb-b2	-2.31682	0.386491
Rbm25	-0.156769	0.386952
Rplp1	0.214399	0.38708
Sync	0.201369	0.387428
Swap70	-3.0433	0.38748
Tpd52l2	0.0895836	0.387526
Asrgl1	0.0651547	0.387575
Stxbp1	0.20003	0.387684
Rbbp9	0.100086	0.387804
Thumpd1	-0.158786	0.388007
Vcan	-0.554929	0.388046
C8a	-0.160643	0.388237
Bcap31	-0.184581	0.38833
Prg4	-1.06917	0.388418
Ptn	-0.298724	0.388897
Tial1	-0.128695	0.389555
Mrpl57	0.328096	0.389911
Acad9	0.0945459	0.390657
Nop56	-1.0516	0.390693
Opa1	0.173756	0.390821
Mtatp8	1.40077	0.390901
Capn3	-0.0779615	0.391178
Trip10	0.179935	0.39151
Acacb	-0.323465	0.392334
Hprt1	-0.281839	0.392374
Hsd11b1	-0.858835	0.392605
Macroh2a2	-2.43695	0.393039
Fkbp4	-0.119793	0.393213
Thbs1	-0.254046	0.393275
Grb2	0.0650452	0.393324
Fbxo31	0.165543	0.393335
Tomm34	0.226674	0.393416
Iffo1	-0.849676	0.393637
Psmb1	-0.0693221	0.393698
Lmod2	0.239196	0.393767
Ccz1	-0.140725	0.393817
Myl2	0.767191	0.394005
Pakap	0.186055	0.394197
Hnrnpa0	0.173575	0.394969
Cdc5l	-0.583512	0.395066
Slpi	-1.59848	0.395706
Rab18	-0.0475319	0.395848
Mcmbp	-0.14312	0.395976
Tefm	0.178393	0.396752
Strap	-0.0589311	0.397511
Neb	-0.0618936	0.397577
Syncrip	-0.52868	0.397677
Taf2	0.13722	0.397842
Rpf2	-1.62928	0.397969
Tnnt1	0.903505	0.39806
Prep	-0.169832	0.398848
Rps2	-0.179384	0.399018
Ccdc134	-0.13557	0.399469
Uqcc3	0.267286	0.399515
Adck5	0.349672	0.399775
Cpsf6	-0.0556952	0.399885
Rps14	-0.256684	0.400495
Mapk9	-0.196329	0.400567
Dcaf8	-0.250521	0.400649
Igkc	-1.27332	0.400667
Kif1c	0.150644	0.400887
Rpl15	-0.14606	0.401323
Lonp1	0.0963075	0.401361
Ddx27	-1.0103	0.401603
Trappc6b	0.173957	0.402423
Rabgap1	-0.204459	0.402546
G3bp2	0.545421	0.402778
Hp1bp3	-1.97353	0.402952
Gapdhs	-0.120745	0.403001
Shisa4	-0.53728	0.403232
Klb	-0.457646	0.403296
Fam98a	-0.0729223	0.40343
Lzic	0.132342	0.403595
Mrpl38	0.197265	0.403768
Fus	0.319535	0.403834
Pdcd11	-0.374368	0.403911
Nipsnap2	1.17871	0.403916
Matn2	-1.10124	0.404192
Naa35	-0.141985	0.40458
Ppp6r2	-0.700793	0.404648
Atp6v1b2	-0.117888	0.404719
Tmem43	-0.209374	0.404924
Ndrg1	0.0802651	0.406219
Myl6b	0.685811	0.406278
Arfgap2	0.127215	0.40644
Lta4h	-0.188565	0.406711
Hnrnpr	-1.10923	0.406792
Sdhaf2	0.170946	0.406855
Eif3h	-0.0879938	0.40703
Rsu1	0.0469192	0.407106
Rps9	-0.278526	0.407445
Tnnc1	0.848124	0.407534
Rpl9	-0.260265	0.40755
Lemd2	0.202182	0.407589
Asl	0.123631	0.407743
Col14a1	-0.703279	0.407796
Tpi1	0.11683	0.407945
Rnf214	0.156429	0.408084
Pbrm1	-0.418383	0.40874
Dstn	-0.203189	0.408794
Eif5b	-0.171138	0.408829
Timm21	0.194762	0.409039
Adsl	0.0850848	0.409722
Snrnp200	-0.304154	0.409909
Myoz2	0.526021	0.410107
Ddx46	-0.222391	0.410258
Fxr2	-0.0409468	0.410507
Igh-1a	-0.258922	0.410564
Taldo1	-0.324313	0.410724
Fmo1	-0.528304	0.410998
Rpl14	0.0662345	0.411182
Arpc1a	-0.15615	0.411675
Macroh2a1	-1.245	0.411859
Flot2	0.184761	0.412358
Slc25a22	-0.0745537	0.412779
Sdhd	0.251659	0.413306
Cd9	0.237193	0.413313
Pnpt1	0.110122	0.41384
Aoc3	-0.778321	0.414185
Nf2	-0.19587	0.414713
Rnh1	-0.14938	0.414765
Col5a1	-0.214421	0.414784
Osbpl8	-0.229585	0.414805
Mcu	0.129334	0.41499
Nos1	0.209334	0.415251
Ilkap	0.124661	0.415518
Rock2	-0.212209	0.415565
Mmaa	0.138209	0.415582
Klhl21	0.271871	0.415824
Des	0.232678	0.415859
Hmgb3	-2.09599	0.416144
Cryab	0.523497	0.416599
Smyd1	0.141349	0.416668
Igkv8-28	-0.846881	0.417195
Chd5	-0.75611	0.417323
Hspg2	0.117379	0.417341
Tbc1d17	-0.190116	0.417899
Nup93	-0.662153	0.418022
Eif2b1	-0.172249	0.418248
Eftud2	-0.157456	0.418376
Eif4e	0.0523793	0.418542
Cul1	-0.173313	0.418599
Efemp1	-0.303471	0.418878
Uba2	-0.0834304	0.419143
Lrrc38	-0.208537	0.419377
Rps17	-0.197586	0.419797
Igfbp7	-0.816858	0.420131
Sirt2	0.0762327	0.42034
Cyp2e1	-0.911885	0.420747
Gbf1	-0.15903	0.420882
Ppp3r1	0.109347	0.420964
Stt3a	-0.249279	0.421067
Scly	0.13744	0.421168
Aco1	-0.124606	0.421455
Ddb1	-0.307332	0.421588
Col3a1	-0.348027	0.421729
Czib	-0.0797307	0.421879
Apoe	-0.398494	0.421907
Uap1	-0.150556	0.421962
Tbc1d4	-0.178567	0.422046
Gcsh	0.280664	0.422055
Mipep	0.158978	0.42207
Chad	-0.762851	0.42235
Dhx29	-0.199563	0.422379
Psme4	-0.218926	0.422938
Spg7	-0.0648783	0.423374
Ss18	0.186632	0.42367
Gls	-0.156394	0.423957
Myl3	0.37838	0.424517
Pgp	0.121034	0.42454
Timm50	0.14842	0.424596
Hnrnpu	-0.920205	0.424715
Mospd1	0.337927	0.425385
Sltm	-0.702179	0.42557
Mfap4	0.14373	0.425652
Eloa	0.0976767	0.425699
Gga2	-0.12756	0.425757
Agk	0.0596386	0.426154
Clip1	-0.071263	0.426433
Prkra	-0.263254	0.426668
Hnrnpc	-1.12371	0.426858
Myh1_1	-0.409015	0.427143
G6pdx	-0.764683	0.427381
Myh6	0.890548	0.427671
Psmd1	-0.062092	0.427877
Eef1d	0.258046	0.428007
Purb	-0.176622	0.428162
Glrx5	0.299488	0.428352
Mrpl13	0.276952	0.428596
Dnajb1	0.17566	0.428883
Brix1	-0.694984	0.428901
Abcf1	-0.294935	0.428957
Sae1	-0.201093	0.429838
Hspb1	0.380913	0.430221
Zbtb20	-0.540765	0.430488
Rars2	0.104485	0.430553
N6amt1	0.230721	0.430758
Gm20390	0.130269	0.431053
S100a10	-0.266221	0.431077
Btf3	0.247572	0.431661
Ppp2r5b	-0.174953	0.431777
Hip1	0.127667	0.431832
Sf3b3	-0.290933	0.432149
Kpnb1	-0.089852	0.432327
Ubtf	-0.862553	0.432738
Dgkz	-0.0893657	0.432755
Zswim4	-0.552975	0.434017
Ica	-0.120499	0.434068
Arhgef12	-0.125973	0.434359
Ssr1_1	-0.0932354	0.434576
Nudt8	0.166057	0.434611
Surf1	0.146131	0.435417
Dhps	0.149321	0.435831
Sbds	-0.127812	0.435945
Q91V76	-0.396593	0.436414
Blvrb	0.243932	0.436619
Snd1	-0.106202	0.43733
Eogt	0.152799	0.437647
Celf2	-0.170167	0.43776
Cnn2	-0.139611	0.437896
Eif3a	-0.0736953	0.438027
Rac1	-0.400493	0.438556
Aspa	0.347702	0.439606
Znf512	-0.857146	0.4399
Ppp1r8	0.0901526	0.440503
Nrde2	-0.100711	0.440773
Kif1b	-0.0577696	0.440801
Atad3	0.147839	0.440903
Cebpg	-0.0761474	0.441066
[truncated: 1,571 more rows]
