# Supplementary material for: Integrated multi‐omics approach reveals the role of striated muscle preferentially expressed protein kinase in skeletal muscle including its relationship with myospryn complex
Source: J Cachexia Sarcopenia Muscle. 2024 May 9;15(3):1003–15. doi: 10.1002/jcsm.13470 (PMC11154751; doi:10.1002/jcsm.13470)
Supplement: Supplementary file 4 — Table S3. The list of detected phosphosites from phosphoproteomic analysis. [file JCSM-15-1003-s003.xlsx]

## Sheet: Table S3
Table S3. The list of detected phosphosites from phosphoproteomic analysis.
Symbol	log2FC	pvalue
Nrbp2__207	-4.11092	0.400324
Map1s__593	-3.69207	0.406881
Mob3a__147	-3.55064	0.00163115
Plin1__439	-3.19868	0.302582
Acly__455	-3.14135	0.375839
Wdfy3__2416	-3.08841	0.421858
H1-5__135	-2.91327	0.439117
Igfn1__890	-2.84185	0.140559
Nhs__736	-2.67038	0.44466
Gorab__306	-2.57175	0.0855898
Prkar2b__112	-2.51401	0.310995
Bcl11a__608	-2.49532	0.421742
Plin1__130	-2.43379	0.448508
Dmtn__245;246	-2.4073	0.34541
Zfp362__408	-2.39181	0.431286
Igfn1__1864	-2.39023	0.136818
H1-2__146	-2.36662	0.42327
Top2b__1539	-2.36423	0.437382
Mylk__1798	-2.31329	0.41735
Ttn__12803	-2.29466	0.166151
Plin1__384	-2.23655	0.421422
Rfc1__155	-2.15714	0.434995
Ttn__1365;1367;1369	-2.15391	0.0808548
Hbb-b1__140	-2.12342	0.405828
Ttn__252	-2.11319	0.104784
Cap1__307	-2.11261	0.38285
Acaca__117	-2.08795	0.439103
Plin1__222	-2.04188	0.47387
Evc2__1117	-2.02254	0.301421
Plin1__460	-1.96244	0.443573
Cbx8__163	-1.9613	0.433604
Srsf1__199;201	-1.9464	0.0914296
Tp53bp1__1662	-1.94083	0.055373
Kmt2a__335	-1.88562	0.489033
Cbx1__89	-1.85795	0.0360546
Tceal5__35	-1.79087	0.251456
Ensa__67	-1.78913	0.268257
Phka1__973;982;986	-1.75445	0.0104139
Pdha1__232	-1.73769	0.021485
Baiap2__455	-1.73377	0.336875
Srsf1__199	-1.73342	0.0314477
Abi3bp__1271	-1.72718	0.315412
Ahnak__5590	-1.61827	0.177982
Parva__36	-1.59829	0.262774
Plin1__334	-1.5973	0.363082
Phka1__973;982	-1.58179	0.0223981
Tha1__355	-1.56896	0.391202
Hsph1__810	-1.52619	0.147784
Hrc__199;201	-1.51923	0.134248
Zfhx2__1913	-1.51243	0.127677
Rfc1__365	-1.50257	0.435875
Top2b__1537;1539	-1.48626	0.521483
Myom1__216	-1.48089	0.300463
Tcf20__1699	-1.46779	0.394228
Usp43__281;288	-1.46281	0.012745
Plin1__433;439	-1.45751	0.270817
Plin1__81	-1.4183	0.427163
Ttn__766;772	-1.41024	0.0528279
Plin1__492	-1.40723	0.450823
Phip__1783	-1.39771	0.380565
Lipe__602	-1.39642	0.45823
Jph2__228;231	-1.38599	0.023142
Mga__921	-1.38002	0.45298
Ighv1-76__90	-1.37879	0.10535
Obscn__403	-1.37581	0.0122032
H1-4__187	-1.36239	0.496489
Dis3__947	-1.3585	0.0960176
Igfn1__1745	-1.35656	0.0332142
Ccdc39__421	-1.35345	0.110734
Bcl11a__700	-1.35023	0.419021
Ttn__23685	-1.3489	0.232112
Obscn__5762	-1.3302	0.158481
Prpf3__619	-1.32861	0.424247
Phka1__982	-1.32711	0.0795968
Lamp1__95	-1.31932	0.0103071
Top2b__1387	-1.31871	0.383144
Ttn__1374;1378	-1.31814	0.103827
Lrrk1__1607	-1.31147	0.195041
E0CYV9__675	-1.30852	0.175623
Ttn__710	-1.30106	0.113775
Ttn__26931	-1.29383	0.0696438
Ttn__7283	-1.28387	0.13546
Ttn__1374;1378;1383	-1.2712	0.0201965
Phf2__622	-1.26651	0.44624
Phka1__982;986	-1.26291	0.0660889
Il16__917	-1.25849	0.442403
Cilp__1168	-1.25733	0.378226
Ctr9__970	-1.25404	0.125135
Myh4__1702	-1.25041	0.454385
Leo1__198;206	-1.24894	0.107479
Gapdh__185	-1.24594	0.26357
Ccdc57__227	-1.24104	0.13881
Acta2__35	-1.23355	0.35813
Svil__616	-1.23316	0.0426645
Myh1__37	-1.22965	0.330367
RyR1 S2902	-1.22643	0.00652894
Tfeb__108;113	-1.22485	0.0791082
Igfn1__1034	-1.22468	0.110997
Col14a1__649	-1.21869	0.39465
Mylk__602	-1.21636	0.362175
Dbn1__142	-1.21419	0.238384
Afap1__669	-1.21043	0.411787
Arap3__534	-1.20985	0.137228
Gria1__156	-1.2034	0.389543
Top2b__1537	-1.20254	0.46683
Srsf10__131;133	-1.19921	0.0453392
Baiap2__367	-1.18672	0.278694
Raly__135	-1.1844	0.494607
Nucks1__73;75;79	-1.17712	0.126249
Ttn__1365;1369	-1.16971	0.044555
Slc16a3__465;469	-1.16813	0.00385118
Ttn__766;768	-1.16796	0.0289987
Bves__322	-1.1629	0.550323
Ttn__29138	-1.16214	0.122003
Ahnak__3090	-1.16175	0.195383
Jph2__231	-1.15343	0.0530632
Smpd3__202	-1.15131	0.483714
Vldlr__248	-1.14919	0.0298961
Tmem100__17	-1.14054	0.0550958
Abi3bp__1334	-1.13648	0.355403
Strc__1049	-1.13615	0.199857
Smarca5__115	-1.13479	0.45266
Chd4__1524;1528	-1.13211	0.315599
Hrc__324;332	-1.13133	0.102253
Stt3b__495;496	-1.12762	0.0780709
Ldha__69	-1.12648	0.190371
Rpl31__98	-1.12627	0.442123
Plin1__410	-1.12218	0.445115
Prr33__214	-1.1218	0.0236613
Champ1__345	-1.11692	0.079597
Rab1A__195	-1.1094	0.0963259
Zbtb46__168	-1.1088	0.477439
Ttn__26932	-1.10483	0.0627269
Syne1__4426	-1.10199	0.0958173
Hrc__591;595	-1.1011	0.043366
Epb41__573	-1.10089	0.143896
Col1a1__260	-1.10067	0.303113
Msl3__404	-1.09844	0.398462
Obscn__8373	-1.09663	0.0524522
Itga4__1028	-1.09528	0.246622
Vim__10	-1.09227	0.138075
Arhgef12__736	-1.09166	0.0590536
Hnrnpu__247	-1.09124	0.465068
Ankrd11__505	-1.08768	0.231212
Ttn__23684	-1.08592	0.133999
Lrpap1__53	-1.08434	0.0191031
Mon2__1213	-1.07344	0.140339
Mybpc2__476	-1.07197	0.00900494
Irs1__369	-1.07192	0.0552039
Jph2__593;613	-1.07174	0.0333112
Zmynd11__447	-1.07111	0.578365
Ampd1__19	-1.07077	0.195051
Mast4__1430;1436	-1.06905	0.0508776
Myh1__1577	-1.06761	0.501011
Ttn__1367;1369	-1.06071	0.0338655
Samhd1__310	-1.05984	0.224623
Bag3__291	-1.05518	0.038456
Fgd1__808	-1.05263	0.249986
Ehbp1l1__301	-1.05129	0.0214407
Clip1__302	-1.05047	5.803e-05
Gfpt2__244	-1.05	0.21654
Grhpr__197	-1.04296	0.0120078
Myh1__452	-1.04011	0.0692091
Ttn__29144	-1.03892	0.0117741
Bptf__228	-1.03852	0.418872
Jph2__234	-1.03698	0.0188125
Ttn__22503	-1.03593	0.112442
Ttn__20307	-1.02963	0.0593216
Hrc__212	-1.02602	0.241693
Obscn__5778	-1.0194	0.0142633
Kiaa1522__569	-1.01674	0.545589
Ilf3__495	-1.01174	0.157815
Srrm1__645;647	-1.01052	0.0153557
Htatsf1__578	-1.01033	0.0330729
Epg5__45	-1.01025	0.107653
Ahnak__1690	-1.00707	0.0310933
Hmgn3__6	-1.00399	0.462729
Ttn__25775	-1.00379	0.37581
Mtcl1__768	-0.999906	0.197556
Ttn__30182	-0.997978	0.108208
Neb__464	-0.997785	0.387132
Polr2m__48	-0.995248	0.305319
Scaf1__691;695	-0.990506	0.388295
Fcrla__233	-0.989456	0.187439
Cox4i1__157	-0.988474	0.579219
Pdha1__293;300	-0.984709	0.020574
Pgam2__189	-0.980908	0.196022
Vim__56	-0.980369	0.159347
Tubg2__109	-0.979758	0.178622
Kpna3__33	-0.979185	0.219628
Col1a1__628	-0.978828	0.432437
Ttn__32559	-0.978471	0.026299
Cox8a__13	-0.973218	0.43743
Lap3__180	-0.97141	0.458209
Ryr1__4501	-0.967386	0.309406
Pbxip1__550	-0.964023	0.133836
Ttn__14304	-0.959245	0.152582
Acly__481	-0.95501	0.140796
Hic1__237	-0.946703	0.439969
Apex1__18	-0.945718	0.113613
Ttn__14426	-0.945517	0.00786771
Myom2__861	-0.945179	0.0540348
Hrc__466;474	-0.943166	0.150293
Ralgapb__359	-0.93419	0.0781379
Mgll__205	-0.933695	0.299827
Shroom1__706	-0.930471	0.181923
Hrc__466;475	-0.927411	0.180298
Pds5b__1182	-0.921191	0.454962
Mepce__192	-0.919597	0.491238
Cd44__742	-0.916174	0.274513
Kcnma1__778	-0.915915	0.0609812
Chd4__1528	-0.912196	0.401749
Obscn__6522	-0.911727	0.0330096
Stt3b__495	-0.908564	0.0716151
Nfkb2__773	-0.9083	0.118271
Sltm__326	-0.906161	0.491515
Plcg1__182	-0.904234	0.196825
Ttn__1369;1374;1378	-0.903177	0.0391508
Synpo2l__926	-0.899402	0.100556
Znf219__615	-0.897373	0.484683
Dclk1__307	-0.89598	0.308163
Nfib__265	-0.893305	0.194118
Ksr1__411	-0.893087	0.0946829
Ckap4__211	-0.889979	0.121282
Igfbp5__115;124	-0.884932	0.149856
E0CYV9__1117	-0.882576	0.091414
Macroh2a2__129	-0.881718	0.562829
Tpm3__207	-0.880667	0.134275
Ldb3__98	-0.879961	0.0358977
H3c2__58	-0.878819	0.555255
Srrm1__461	-0.87691	0.0787465
Fndc1__835	-0.87647	0.276098
Pcnp__87	-0.875001	0.208
Neb__163	-0.873581	0.221752
Pds5b__1358	-0.871837	0.533363
Taf1__545	-0.869938	0.265687
Ttn__34243	-0.869375	0.0180396
Jsrp1__225;228;240	-0.86933	0.0695128
Atp1a2__516	-0.868656	0.0424749
Serpinf2__62	-0.867591	0.236161
Top2b__1387;1400	-0.864985	0.493757
Ndufb4__38	-0.862611	0.609848
Neb__6528	-0.862419	0.0275489
Tfeb__121	-0.861088	0.0171981
Slc4a4__1029	-0.860218	0.027045
Ttn__1378;1383	-0.859633	0.161053
Fam91a1__671	-0.859609	0.31589
Tmem100__121	-0.859051	0.078597
Eef2__57;59	-0.858976	0.122316
Kbtbd11__70	-0.85871	0.0516698
Ttn__31737	-0.858341	0.00755504
Mybpc2__295	-0.855973	0.0570376
Pdha1__295;300	-0.855618	0.0173848
Alpk3__1189	-0.85432	0.118793
Dyrk2__380	-0.852768	0.0117039
Dse__729	-0.852503	0.27186
Irs1__1097	-0.85194	0.0818986
Phka1__973;979	-0.851507	0.00957152
Aplp2__216	-0.85007	0.117166
Hrc__513;516	-0.849467	0.14563
Phf2__536	-0.847441	0.512365
Phka1__982;996	-0.846203	0.0165145
Mybpc2__160	-0.845936	0.0545722
Ttn__26017	-0.845148	0.0288281
Gpi__237	-0.844486	0.0276851
Sltm__571	-0.844426	0.521674
Mybpc2__26	-0.844207	0.0486694
Olfm5__476	-0.843675	0.0386202
Ahdc1__1467	-0.839755	0.454268
Hrc__516;520	-0.839022	0.092912
Map4__700	-0.836847	0.242242
Jph1__220	-0.836727	0.162646
Itga7__1150	-0.834291	0.0959227
Phka1__973;986	-0.833782	0.017652
Add3__677	-0.831245	0.223509
Myom2__209	-0.830427	0.0192561
Srrm1__448;450	-0.829516	0.0175831
Fbxo40__239	-0.828342	0.162898
Ttn__32496	-0.82816	0.045545
Drg2__328	-0.827963	0.191559
Rrbp1__191	-0.827377	0.145469
Scn8a__478	-0.825997	0.244631
Lipe__585	-0.824393	0.333737
Cacnb1__454	-0.823944	0.166675
Rhbdf1__92	-0.82388	0.148491
P33monox__299	-0.823413	0.0359587
Rps13__14	-0.822084	0.228838
Phf2__893	-0.821932	0.51351
Leo1__179	-0.821429	0.0116007
Mybpc2__545	-0.821045	0.0713997
Chd7__2548	-0.818632	0.438764
Prr33__168;171;178	-0.817094	0.0130797
Ttn__1393;1398	-0.817036	0.433635
Gphn__286	-0.8149	0.0023104
Fkbp15__1091;1093	-0.814851	0.0756085
Otud4__554	-0.814818	0.0753871
Cep170__829	-0.814164	0.0681582
Arhgap12__631	-0.811572	0.229541
Rab3il1__180	-0.811062	0.343479
Vcan__2281	-0.810592	0.380625
Obscn__7150	-0.809239	0.0894306
Ttn__728	-0.805922	0.19185
Myom2__1311	-0.803249	0.0513452
Aldoa__204	-0.803216	0.0107525
Ahnak2__503	-0.802645	0.359627
Gsk3b__9	-0.800998	0.0687784
Eif4g1__722	-0.800489	0.0388211
Map2__1650	-0.80041	0.480338
Slc43a2__297	-0.799731	0.264056
Gapdh__81	-0.798278	0.117626
Mylk__333	-0.798264	0.41612
Piezo1__1646	-0.798151	0.377295
Cep170__485	-0.797584	0.180348
Ttn__14244	-0.796982	0.0363741
Fndc1__657	-0.796583	0.20115
Prpf4b__21	-0.795776	0.0941999
Ttn__13410	-0.795184	0.0553234
Clec9a__148	-0.794978	0.237401
Mybpc2__94	-0.793096	0.145787
Rbmxl1__88	-0.790928	0.435332
Clip1__305	-0.790645	0.111764
Vim__459	-0.7906	0.161098
Znf740__19	-0.790035	0.443361
Zc3h4__774	-0.789564	0.416207
Ttn__34052	-0.788843	0.256343
Hspb8__24	-0.788394	0.0265203
Tfeb__108	-0.786685	0.0459882
Znf768__86	-0.786632	0.337504
Scaf1__821	-0.786292	0.487056
N4bp1__700	-0.785974	0.0276883
Myom2__296	-0.785496	0.0615681
Myom2__763	-0.785119	0.0324788
Mybpc1__37;41	-0.784241	0.443232
Ttn__14504	-0.784223	0.0317283
Prdm2__735;739	-0.7838	0.331364
Smtn__439	-0.783015	0.0200705
Cnn3__259	-0.78081	0.405884
Prr14__332	-0.778817	0.227321
Spag9__226	-0.777679	0.547954
Fbln2__574	-0.777209	0.209884
Ttn__31271	-0.776833	0.0405369
Ttn__17166	-0.774072	0.182765
Hmga1__36	-0.773064	0.343178
Pfkm__528	-0.772567	0.0441337
Igfbp5__115	-0.771705	0.0222208
Ttn__262;264	-0.770785	0.0747015
Ttn__33427	-0.769884	0.0470702
Prkcd__669	-0.76981	0.0318249
Ccdc187__550	-0.768879	0.297338
Prr33__168;171	-0.768786	0.00347753
Neb__1822	-0.768002	0.0401413
Marcks__163	-0.767521	0.258033
Smarca2__1382	-0.767168	0.452597
Prr33__251;258	-0.764897	0.0275317
Dck__11	-0.763267	0.164593
Chd1__1079	-0.762146	0.0133287
Ppp1r14c__157	-0.75933	0.0444601
Ttn__26694	-0.758468	0.00247698
Med12__699	-0.758448	0.100689
Ampd1__27	-0.756182	0.203956
Hrc__517;520	-0.75617	0.0413237
Aff4__1055	-0.756161	0.419162
Mia3__1915	-0.754888	0.046721
R3hdm2__802	-0.754705	0.0560436
Mcm2__40	-0.753792	0.245021
Limch1__215;217	-0.75352	0.109421
Rab12__105	-0.753244	0.0048369
Ttn__25892	-0.75249	0.21695
Zc3h18__483	-0.752485	0.00962752
Ngfr__9	-0.751514	0.0541127
Tpm3__222	-0.749963	0.0649262
Ttn__31733	-0.749689	0.0329566
Jsrp1__228;240	-0.749147	0.0777122
Neb__7394;7397	-0.74902	0.0225483
Srsf3__138;140	-0.746818	0.0999679
Mtmr10__603	-0.74425	0.00441419
Ampd1__430	-0.742224	0.0942786
Jph2__593;600;613	-0.741954	0.247539
Abcc9__623	-0.741516	0.0737381
Atp2a1__242	-0.740835	0.19122
Zfp30__4	-0.740319	0.00790255
Hrc__187;201	-0.739435	0.0985511
Ttn__29095	-0.738148	0.0957146
Ttn__23970	-0.73769	0.0998128
Slc16a3__465	-0.73762	0.101017
Klf13__163	-0.737607	0.378114
Eps15__595	-0.737268	0.304931
Camk2d__287	-0.736316	0.170309
Naca__1604	-0.735681	0.225579
Fhad1__843	-0.735334	0.33464
Mlec__242	-0.732585	0.0604498
Epb41__545	-0.731443	0.0756424
Ttn__33732	-0.729453	0.113646
Smtnl2__270	-0.729416	0.26814
Rtn4__768	-0.728341	0.0840192
Ttn__1367;1369;1374	-0.727128	0.0351097
Ttn__1378;1383;1388	-0.725918	0.417434
Eef1a2__175	-0.725458	0.0360801
Myom2__856	-0.725359	0.0955002
Ttn__20425	-0.72517	0.0963866
Eef2__59	-0.724532	0.136071
Myom3__686	-0.723357	0.440069
Ttn__32389	-0.7228	0.0518843
Cacna2d1__119	-0.72106	0.039877
Ttn__23578	-0.720822	0.078272
Synm__1077	-0.720727	0.344345
Dlc1__123	-0.720351	0.233289
Snx33__169	-0.720197	0.205813
Ttn__20663	-0.719923	0.0223148
Canx__553;563	-0.719431	0.270982
Marcksl1__104	-0.719417	0.278385
Eprs1__467	-0.718395	0.0142698
Agl__383	-0.716893	0.112919
Ttn__20220	-0.71626	0.0372297
Ahnak__5508	-0.715959	0.223721
Samd11__109	-0.713169	0.0178957
CEFIP__677;682	-0.712614	0.135059
Srfbp1__276	-0.711743	0.41803
Ttn__23579	-0.711657	0.0166795
Mylk2__161	-0.710905	0.18467
Ttn__24280	-0.707413	0.0527678
Mettl3__50	-0.707165	0.00577805
Ttn__25092	-0.706405	0.0418478
Aff4__615	-0.706313	0.449197
Hsp90aa1__231	-0.706166	0.35707
Ptprc__964	-0.706124	0.3458
Filip1__1167	-0.703426	0.139447
Synpo2l__469	-0.703263	0.165624
Pgm1__115	-0.703222	0.269174
Synpo__535	-0.703207	0.489288
Cacnb1__139;144	-0.701326	0.200044
Bag3__270;274	-0.701037	0.180022
Myom2__762	-0.700548	0.0584023
Acin1__601;603	-0.700342	0.0646355
Ttn__1378	-0.699321	0.0698524
Pkm__127	-0.698725	0.045996
Ak1__151	-0.69802	0.501572
Klf3__249	-0.69705	0.46684
Znf148__784	-0.696783	0.482281
Pxmp4__60	-0.696698	0.374694
E0CYV9__769	-0.696666	0.0171158
Tmem109__49	-0.69652	0.296207
Ahsg__312	-0.694602	0.231512
Nova1__154	-0.694515	0.0214422
Ahdc1__1392;1396	-0.694235	0.494537
Sh3bgr__146;155	-0.69184	0.0987963
Pom121__421	-0.689786	0.262135
Rab1A__75	-0.689576	0.12925
Ttn__31150	-0.687848	0.00085687
C2cd2__430	-0.687769	0.034302
Trdn__353	-0.687496	0.161524
Ttn__17493	-0.686067	0.0208506
Ap3b1__276	-0.686056	0.104377
Ttn__29521	-0.684895	0.0561005
Ttn__15885	-0.683857	0.151095
Samd11__303	-0.68379	0.453668
Ttn__29102	-0.683368	0.034459
Ttn__33094	-0.682604	0.159308
Ttn__20172	-0.681684	0.00242225
Myom2__567	-0.680359	0.334338
Srrm1__635	-0.679272	0.198844
Prrc2a__1087	-0.679187	0.469998
Ttn__32558	-0.67874	0.0143897
Ttn__21247	-0.678628	0.0762091
Septin7__425	-0.678621	0.230512
Ttn__27631	-0.677714	0.0397256
Cacnb1__416	-0.677455	0.0391573
Ttn__32092	-0.677082	0.0687497
Myh1__413	-0.676795	0.0308107
Myom2__626	-0.675882	0.0807005
Fyttd1__117	-0.675849	0.421706
Prpf4b__366;368	-0.675413	0.233444
Ttn__11342	-0.674183	0.417327
Psip1__106	-0.673896	0.483057
Myh1__36	-0.67345	0.0390771
Gapdh__264	-0.672683	0.357359
Stt3b__496	-0.672522	0.0373697
Srl__285;296	-0.671027	0.223488
Ttn__31735	-0.670586	0.0177935
Myom2__192	-0.670433	0.0798568
Ttn__27100	-0.67035	0.0739434
Myom2__294	-0.670098	0.07735
Neb__7484	-0.668427	0.150516
C5ar1__344	-0.667356	0.272593
Myoz3__179	-0.666995	0.252573
Virma__1578	-0.666622	0.421091
Ksr1__320	-0.666476	0.157565
Ttn__24810	-0.665331	0.0351013
Akt1s1__247	-0.663864	0.332533
Hhex__112	-0.661445	0.169934
Ttn__19175	-0.660084	0.449783
Ttn__31027	-0.659717	0.0709724
Ldb3__118	-0.65949	0.102955
Golim4__540	-0.65948	0.282917
Myh1__685	-0.659282	0.0695152
Mxra7__125	-0.658948	0.212286
Atg2b__811;813	-0.658802	0.0370001
Ttn__25176	-0.656965	0.140176
Ttn__28042	-0.656876	0.198537
Xirp2__2390	-0.656737	0.0336699
Lmod1__135	-0.655689	0.453634
Ryr1__1986	-0.655226	0.512722
Pde4a__333	-0.655147	0.0832339
Myom2__1257	-0.654581	0.02696
Tbc1d1__229	-0.65376	0.0471988
Frmd4a__690	-0.652826	0.49347
Pds5b__1162;1166	-0.652498	0.307291
Adsl__289	-0.652058	0.068906
Mybph__10;13	-0.651689	0.154361
Srl__258;266	-0.650999	0.104461
Ampd1__79	-0.649603	0.446506
Gapdh__151	-0.649118	0.0448142
Mybpc2__541	-0.649035	0.0337229
Fkbp3__77;79	-0.648587	0.210025
Erc1__17;21	-0.647639	0.186183
Eef1a2__177	-0.647261	0.103255
Farp2__1058	-0.646631	0.0796464
Samm50__243	-0.646395	0.391977
Svil__1270	-0.644977	0.21277
Mybph__278	-0.641801	0.131338
Myot__227;230;231	-0.639799	0.151021
Prr33__56	-0.639652	0.0285414
Ttn__14666	-0.638945	0.123936
Ryr1__2754	-0.638204	0.0513461
Ttn__34222;34224	-0.637543	0.204318
Irs1__343	-0.637398	0.0358256
Ttn__25529	-0.636481	0.0486487
Bag3__132	-0.635215	0.112543
Scaf1__240	-0.634996	0.453316
Ttn__27367	-0.634726	0.0318953
Arhgef4__449	-0.634425	0.0790906
Gapdh__227	-0.634213	0.0343412
Ttn__21746	-0.633509	0.0404652
Mybpc2__548	-0.633194	0.00455407
Uhrf1bp1l__934	-0.633087	0.0235498
Cgas__165;170	-0.631871	0.018284
Vwa5a__623	-0.631481	0.198808
Hnrnpc__241	-0.631224	0.0634277
Bag3__291;297	-0.630802	0.147318
Ttn__21522	-0.630358	0.120136
Rtn4__430	-0.630318	0.200534
Jph1__461;465;468	-0.629688	0.00121715
Ttn__31731	-0.628605	0.0229985
Akap6__480	-0.627913	0.135787
Naca__746	-0.627156	0.329122
Agl__897	-0.62694	0.138699
Ttn__10232	-0.626879	0.0148748
Rps6ka3__365;369	-0.626201	0.149157
Smc6__467	-0.625338	0.441453
Fyco1__329	-0.625306	0.0213638
Engase__16	-0.624607	0.365781
Smarca4__1419	-0.624444	0.383975
Itsn1__979	-0.624306	0.241534
Phf6__155	-0.623542	0.526152
Slc16a1__210;213	-0.622193	0.203036
Pkm__148	-0.622084	0.00395092
Ttn__23815	-0.621488	0.0186532
Ttn__5583	-0.620263	0.0829998
Glce__73	-0.620206	0.206362
Synm__1489	-0.620184	0.353403
Tnc__72	-0.61966	0.43562
Cblb__529	-0.619653	0.546078
Jph2__593;597;613	-0.618842	0.192847
Ttn__18019	-0.61831	0.0906791
Ttn__31903	-0.617664	0.372125
Ttn__29273	-0.617286	0.0260483
Trip12__77	-0.616515	0.589735
Nipbl__735	-0.616256	0.0527245
Ttn__28867	-0.616189	0.0042259
Ttn__32835	-0.616139	0.0130589
Neb__7394;7399	-0.616001	0.0677398
Ttn__19463	-0.61576	0.157295
Myh1__1147	-0.615475	0.104712
Mapt__400	-0.615199	0.102988
Tiam1__231	-0.614989	0.308494
Mecp2__377	-0.614791	0.591065
Ttn__21762	-0.614143	0.0228296
Neb__1238	-0.613678	0.0472829
CEFIP__116;120	-0.613305	0.19531
Ttn__26622	-0.612346	0.0424557
Macroh2a2__175	-0.61222	0.668647
Acly__478	-0.611145	0.369977
Ttn__24250	-0.610812	0.0622183
Obscn__135	-0.610691	0.0564285
Ttn__25583	-0.610148	0.267835
Ttn__27360	-0.610132	0.0365065
Aff4__669	-0.608981	0.370968
Ttn__21518	-0.60892	0.115101
Bnip3__79	-0.607537	0.0807905
Ampd2__87	-0.60731	0.135289
Epb41l1__685	-0.606798	0.257022
Fndc3b__208	-0.606762	0.0563907
Atrx__590	-0.604674	0.430778
Coro1a__418	-0.604263	0.309852
Irs1__1096	-0.604191	0.125832
Mta1__522	-0.603862	0.4869
Ppp2r5e__32	-0.603615	0.366706
Ttn__24185	-0.602529	0.037679
Ttn__32553	-0.601269	0.0039645
Fabp4__30	-0.601104	0.352027
Stk38l__457	-0.600124	0.0333689
Stxbp5__786	-0.599392	0.0840805
Chd4__1524	-0.59924	0.408312
Myom2__1234	-0.599067	0.0579065
Ttn__20457	-0.597868	0.0989912
Jph1__230;234	-0.596864	0.106879
Jph2__613	-0.596694	0.0356048
Rasal2__163	-0.595635	0.0451009
Ash2l__395	-0.595324	0.0613252
Rfx7__411	-0.595269	0.516915
Eif3c__909	-0.595002	0.0329921
Ttn__31811	-0.594972	0.140942
Jph1__501	-0.594954	0.144411
Pygm__473	-0.594696	0.0033249
Atp2b1__224	-0.593934	0.226393
Srrm2__1676	-0.593722	0.153385
Myom2__1008	-0.592918	0.0776508
Alpk3__1179	-0.592918	0.137893
Ttn__31563	-0.592762	0.0340224
Ttn__31307	-0.592651	0.125342
Dzip1l__690	-0.59254	0.115655
Ttn__5073	-0.592454	0.11738
Mybpc1__1114	-0.592226	0.362583
Mybpc2__625	-0.58977	0.0674574
Atrx__1041	-0.589763	0.113517
Synpo2l__946	-0.588289	0.0725714
Ppig__395	-0.588274	0.344972
Ttn__23762	-0.588038	0.0333636
Rbmxl1__205	-0.587504	0.573239
Pdcd4__457	-0.586143	0.440608
Srsf3__108	-0.585493	0.121735
Mybph__7;10	-0.584837	0.512352
Ttn__21939	-0.584771	0.100615
Pds5b__1166	-0.584751	0.330501
Gys1__645;649	-0.58467	0.0347277
Myh4__1793	-0.584369	0.0777004
Zc3h13__77	-0.583542	0.120857
Srrm2__1390	-0.58346	0.136042
Mast4__1521	-0.583225	0.15756
Srrm1__616	-0.583174	0.157673
Ttn__452	-0.581932	0.140882
Ttn__29746	-0.580754	0.00779173
Gprc5c__434	-0.580614	0.190198
Cdk12__688	-0.58042	0.395404
Ttn__33552	-0.580365	0.04176
Camk2a__342	-0.580333	0.304425
Hdhd2__49	-0.579928	0.162081
Neb__4881	-0.579714	0.351232
Gja1__365	-0.579607	0.10959
Igfbp5__124	-0.578151	0.21158
Sun1__48	-0.578133	0.0824385
Palld__60	-0.577978	0.185988
Synpo2l__891	-0.577279	0.0249183
Kdm2b__887	-0.577179	0.662634
CEFIP__343	-0.57712	0.201869
Prr33__168;178	-0.576519	0.0138033
Col1a1__90	-0.576407	0.565626
Ttn__24937	-0.575526	0.12766
Myom1__1036	-0.575219	0.162568
Ttn__26023	-0.57373	0.0186012
Zbtb20__305	-0.573155	0.1408
Sh3kbp1__227	-0.57176	0.208728
Pkm__129	-0.571377	0.0106351
Ttn__1827	-0.570894	0.0462018
Farp1__24	-0.570759	0.406923
Naca__851	-0.569854	0.186574
Ctnna2__654;657	-0.569753	0.40816
Rbbp6__1329	-0.569402	0.373389
Mybpc2__978	-0.569311	0.026954
Sun2__43	-0.568881	0.400996
Ttn__31449	-0.568693	0.0678896
Fyttd1__23	-0.567939	0.441385
Serpine2__78	-0.567737	0.353376
Ttn__20268	-0.566864	0.387395
Svil__811	-0.566809	0.153956
Ttn__25926	-0.566535	0.0111611
Pcdhgc3__780	-0.566335	0.295954
Jph1__162	-0.56603	0.0969409
Atp5f1a__184	-0.565919	0.619791
Prr12__911	-0.565908	0.529363
Cacnb1__195	-0.56553	0.0371908
Sgpp1__101	-0.56527	0.0508622
Nckap1__32	-0.565248	0.16084
Smarca4__695	-0.564827	0.230973
Tppp__159	-0.564806	0.125539
Vmn1r199__200	-0.563861	0.174695
Nek1__997	-0.562919	0.37561
Eefsec__214	-0.562364	0.180332
Fndc1__488	-0.56226	0.232014
Phrf1__867	-0.561773	0.238711
Itpr1__1755	-0.561626	0.253109
Ndrg2__328;330;332	-0.560971	0.0605077
Ttn__30472	-0.559786	0.117526
Ttn__30408	-0.55932	0.0757912
Adig__63	-0.558858	0.464703
Mapt__520	-0.558855	0.18108
Ogdhl__34	-0.558642	0.111744
Rfc5__221;222	-0.558543	0.309104
Srrm1__657	-0.557731	0.0302114
Cic__2299;2311	-0.5574	0.18144
Tulp3__372	-0.55739	0.180941
Ttn__30122	-0.557389	0.305775
Eno1__427	-0.55698	0.340329
Srrm1__624;626	-0.556933	0.0348697
Ttn__29218	-0.556894	0.26222
Kdm2a__28	-0.556466	0.318255
Mybpc2__902	-0.556385	0.0142193
Sh3bgr__146;153	-0.555953	0.0210687
Mark3__507	-0.555512	0.344714
Apbb1ip__507	-0.554927	0.231695
Vim__438	-0.554866	0.0723346
Hspa8__226	-0.554523	0.0132142
Gapdh__239	-0.5537	0.13202
Ttn__25342	-0.553044	0.335106
Skt__1843	-0.55302	0.0379313
Synpo2l__775	-0.552209	0.24168
Phkb__676	-0.551949	0.0655981
Ttn__1374	-0.551912	0.135883
Jph2__514	-0.551721	0.0415421
Tab1__9	-0.55163	0.0854966
Slc4a4__1069	-0.551178	0.396066
Arhgef1__432	-0.550954	0.0933052
Ttn__15643	-0.550933	0.016899
Ercc6l2__12	-0.550884	0.088064
Ttn__30343	-0.550575	0.200918
Pde4d__136;141	-0.550548	0.18818
Ttn__29139	-0.550517	0.34801
Pygm__186	-0.550448	0.0489074
Lsp1__243	-0.549187	0.260659
Kmt2b__710	-0.549124	0.068893
Myom1__1026	-0.548886	0.24102
Scaf4__721	-0.548593	0.183715
Ttn__31842	-0.548428	0.23987
Lrp1__4524	-0.548082	0.244578
Ttn__13625	-0.547108	0.314986
Myh4__1288	-0.546973	0.0278495
Ttn__31457	-0.546887	0.203232
Zc3h11a__740	-0.546727	0.523438
Kif13b__1409	-0.546003	0.167131
Ttn__31046	-0.545897	0.160485
Mybpc2__1012	-0.545752	0.0834983
Thrap3__572	-0.544439	0.2461
Klc2__607	-0.544307	0.139332
Cnot3__299	-0.54428	0.0578996
Osbpl3__272	-0.544052	0.436275
Zswim4__598	-0.543319	0.259062
Vim__51	-0.543297	0.163792
Pak2__20	-0.542861	0.354069
Tmub1__71	-0.542305	0.0786285
Gsk3a__279;282	-0.541153	0.011237
Ttn__30413	-0.54085	0.0348108
Ttn__898	-0.539749	0.215114
Tbc1d1__621	-0.539738	0.100421
Kpna3__56;60	-0.539592	0.419511
Gpr108__42	-0.539346	0.0629377
Ttn__15665	-0.539242	0.0945977
Slc27a1__468	-0.538863	0.151405
Akap13__1526	-0.537532	0.125992
Anks1a__642	-0.537206	0.184582
Synpo2__719;727	-0.536834	0.317122
Ttn__7351	-0.53667	0.0688735
Camk2b__287	-0.53661	0.193239
Stard13__133	-0.536221	0.181132
Ttn__30228	-0.53458	0.0484499
Ttn__22070	-0.533924	0.0367167
Ahnak__3088	-0.533805	0.414939
Carhsp1__53	-0.533743	0.499319
Tns1__1067;1070	-0.533601	0.28164
Ttn__31044	-0.533108	0.167616
Mycbp2__3550	-0.532602	0.065995
Cacnb1__201	-0.532524	0.0576995
Gpi__138	-0.532519	0.126267
Prrc2c__192	-0.532331	0.199817
Ttn__27693	-0.532084	0.10743
Eif2ak1__609	-0.531625	0.16033
Tmem11__16	-0.531588	0.0995934
Cbx3__95;97	-0.531537	0.470576
Cdk12__889	-0.531429	0.185924
Ttn__20161	-0.531	0.352522
Trdn__301	-0.530802	0.185208
Ttn__18297	-0.530358	0.195223
Synm__1534	-0.530245	0.350546
Rbm15b__559	-0.529625	0.589412
Hnrnpa1__6	-0.52907	0.576597
Atad5__623	-0.528858	0.58502
Crtc3__329	-0.52881	0.0787857
Ptpn23__1179	-0.528035	0.204162
Ttn__25922	-0.527895	0.0116362
Nfix__301	-0.526585	0.493119
Slc4a7__89	-0.526413	0.235785
Ttn__22654	-0.525731	0.126192
Ttn__30613	-0.525704	0.101796
Camk2g__358	-0.52565	0.150431
Pgm1__369	-0.525618	0.0195511
Ttn__22205	-0.525302	0.013242
Gpi__107	-0.525218	0.0485516
Srsf6__314;316	-0.525081	0.0560085
Gpi__92	-0.525046	0.144032
Ttn__17421	-0.524974	0.0187149
Amotl1__804	-0.524486	0.0347922
Mybpc2__606	-0.524336	0.022042
Vdac1__253	-0.524164	0.24819
Prpf4b__292;294	-0.524113	0.207899
Gsk3a__278;282	-0.523796	0.015006
Myom2__95	-0.52348	0.00430302
Ttn__28471	-0.523469	0.0580138
Tnnc2__50	-0.522579	0.217953
Tnik__531	-0.522572	0.0167131
Ppfibp1__446	-0.52251	0.177411
Camk2d__353	-0.522137	0.193831
Ttn__29979	-0.521764	0.0250226
Ttn__24312	-0.52156	0.113745
Ttn__753	-0.52149	0.0102662
Ttn__33065	-0.521167	0.00649083
Myh4__79	-0.521109	0.0658234
Rpl7__17	-0.520887	0.223465
Dyrk1a__710;720	-0.520638	0.244594
Hnrnpk__284	-0.520395	0.240562
Capzb__182	-0.520366	0.0181734
Iws1__321	-0.520271	0.213568
Ttn__13898	-0.518625	0.048564
Neb__128	-0.5186	0.258318
Hivep2__2102	-0.518334	0.129975
Phka1__986	-0.51817	0.112443
Ttn__34232;34234	-0.517872	0.0635722
Neb__3759	-0.517718	0.0460951
Enpp4__442	-0.517434	0.186281
Arrb1__412	-0.516831	0.180644
Ints12__377	-0.516403	0.524283
Synpo2l__912	-0.516234	0.0452591
Myh1__415	-0.515846	0.0699799
Trdn__79	-0.515387	0.17596
Itih2__60	-0.515222	0.547672
Klf3__71;78	-0.514409	0.128798
Ttn__8345	-0.514223	0.0205947
Ttn__16872	-0.51406	0.0309733
Ttn__25380	-0.513769	0.23413
Tpm3__238	-0.513534	0.406956
Myh1__671	-0.513531	0.0488246
Ttn__32443	-0.513382	0.114722
Ttn__33253	-0.513116	0.426766
Myh4__1306	-0.512666	0.0133663
Ttn__14597	-0.512265	0.0556248
Dkc1__148	-0.512231	0.104239
Myom2__627	-0.511649	0.13565
Ttn__30352	-0.511615	0.151369
Tbc1d1__623	-0.511459	0.285693
Tmtc3__857	-0.511431	0.295196
Ttn__31013	-0.51134	0.22269
Spast__266	-0.511217	0.0285243
Snx17__440	-0.511136	0.173363
Mark3__601	-0.511026	0.359773
Ttn__20660	-0.510018	0.0964879
Ccpg1__600	-0.510015	0.142859
Ehbp1l1__448	-0.509137	0.371131
Ttn__30356	-0.509081	0.0728479
Kash5__256	-0.50866	0.144803
Camk2g__147	-0.508616	0.0817779
Neb__1813	-0.508318	0.00825205
Arhgef11__35	-0.507978	0.322407
Ubr4__457	-0.507487	0.0336176
Rtn2__456;462	-0.507327	0.64756
Ttn__13565	-0.507295	0.0490176
Ncf2__332	-0.507205	0.372703
Ttn__31134	-0.506555	0.00668433
Myot__227;231	-0.506131	0.534278
Actn3__852	-0.506015	0.0838
Dnmt3a__102	-0.505822	0.129298
Ahnak__4890	-0.505386	0.0932379
Ttn__34222	-0.505195	0.296973
Ttn__20993	-0.505172	0.0745056
Gapdh__149	-0.505154	0.0520866
Phka1__973;996	-0.504752	0.101309
Ttn__22861	-0.504713	0.228745
Hspa8__134	-0.504446	0.0270467
Gpi__212	-0.503689	0.0867747
Ap2m1__156	-0.503008	0.0782649
Myh4__776	-0.501952	0.227702
Ttn__33211	-0.501809	0.35604
Ttn__1369;1374	-0.501633	0.180131
Ttn__24458	-0.501358	0.0444811
Ttn__31443	-0.501164	0.206891
Ttn__24947	-0.501101	0.30565
Ttn__14490	-0.500759	0.120898
Rsrc2__32	-0.500613	0.0246946
Gm3839__152	-0.500164	0.0602455
Ttn__33613	-0.499704	0.034264
Pgm1__19	-0.499665	0.00328418
Mylk__1782	-0.499629	0.311447
Myh4__69	-0.4992	0.0632289
Gfpt1__259	-0.499114	0.165277
Kif13b__1667	-0.498766	0.227993
Ttn__8825	-0.498555	0.248639
Ttn__30503	-0.498524	0.23746
Dpysl3__101	-0.498184	0.277637
Carhsp1__42	-0.497809	0.444186
Mark4__632	-0.497381	0.0125161
Srsf11__462	-0.497349	0.267227
Sh3bgr__149	-0.497314	0.0338048
Ttn__28854	-0.497203	0.127134
Rock2__1431	-0.496382	0.174341
Ttn__264;269	-0.496188	0.190327
Ttn__20882	-0.495975	0.00576183
Cachd1__1192	-0.495625	0.423365
Armc1__137	-0.495482	0.41302
Ttn__18582	-0.495426	0.152303
Camk2b__382	-0.495277	0.173083
Thrap3__924;935	-0.495096	0.317685
Ryr1__1358	-0.495076	0.0275042
Ttn__31705	-0.495036	0.285624
Pkm__370	-0.4949	0.150341
Stard10__204	-0.494463	0.160331
Tmx4__255	-0.49415	0.250254
Plekha5__1243	-0.493878	0.193179
Rere__613	-0.493867	0.329818
Ttn__29722	-0.493661	0.0843255
Irf2bp1__436	-0.493637	0.138603
Prr33__170;178	-0.493582	0.128384
Ttn__25384	-0.493544	0.283365
Ttn__21941	-0.493459	0.0515167
Tpm1__201	-0.493111	0.00019844
Zfp185__152	-0.492864	0.408922
Crip2__115	-0.492751	0.42503
Ttn__30225	-0.492007	0.0867452
Ttn__21277	-0.49197	0.0459775
Jmy__89	-0.491933	0.078935
Rad23b__155	-0.491538	0.0359412
Myo1c__717	-0.490999	0.400978
Mcm2__139	-0.490962	0.372568
Ttn__23053	-0.490958	0.0922393
Jsrp1__210	-0.489743	0.0187689
Sh3bgr__146	-0.488917	0.164557
Ttn__34188;34190	-0.488433	0.15878
Ttn__26476	-0.488319	0.169939
Ttn__22833	-0.488296	0.177454
Atp2a2__338	-0.488162	0.259765
Ppp1r3a__40	-0.487853	0.242978
Ttn__30977	-0.487768	0.00589871
Emilin2__636	-0.487452	0.142635
Ttn__17071	-0.487423	0.168757
Ltbp4__1557	-0.487402	0.101763
Tmbim1__79	-0.486866	0.34756
Ttn__32457	-0.486705	0.142882
Stat5b__128	-0.486621	0.143564
Cacnb1__283	-0.486218	0.151582
Pkm__77	-0.485882	0.304065
Ttn__27485	-0.485743	0.064236
Canx__582	-0.485639	0.321782
Derl1__226	-0.485564	0.138805
Mybph__13	-0.485438	0.496461
Sqstm1__269	-0.484984	0.381404
Mybpc1__27	-0.484772	0.591343
Clasp1__708	-0.48462	0.0471492
Ttn__27102	-0.48458	0.277664
Ttn__23934	-0.484436	0.10728
Ttn__34005	-0.484302	0.115174
Arhgap21__609	-0.48411	0.368046
Ctsh__262	-0.483905	0.104795
Ttn__831	-0.483759	0.0413717
Ints1__104	-0.4836	0.193143
Mylpf__55	-0.483425	0.0415913
Ttn__17093	-0.482927	0.115385
Acta2__200	-0.482417	0.328656
Mybpc2__844	-0.481671	0.346934
Nucb1__85	-0.481507	0.329791
Tpm1__162	-0.48121	0.0455213
Synm__1479	-0.480944	0.413027
Ttn__24994	-0.480803	0.103994
Ppp1r14a__26	-0.480447	0.533157
Myh4__1501	-0.480324	0.0462715
Hsp90ab1__255;261	-0.4801	0.175984
Ttn__25738	-0.479987	0.144852
Ttn__32265	-0.479585	0.156807
Prr33__178	-0.479397	0.111658
Plxdc2__86	-0.47922	0.152981
Ttn__22832	-0.478612	0.212538
Mybpc2__581	-0.478077	0.131578
Ptpn14__762	-0.477977	0.51964
Gapdh__328	-0.477669	0.0448959
Ttn__32586	-0.477123	0.0839839
Atp5f1e__42	-0.477118	0.716471
Eno3__263	-0.477018	0.0189893
Ctnna2__653	-0.476857	0.117595
Numa1__1997	-0.476733	0.228561
Myh1__1767	-0.476212	0.110024
Mybpc2__480	-0.47592	0.22496
Apc__1557	-0.475789	0.155911
Map2k6__28	-0.475625	0.203407
Celf2__27	-0.475591	0.371648
Abca8b__843	-0.475364	0.0724576
Cacna1s__1617	-0.47528	0.154398
Myh1__1268	-0.475197	0.00692804
Ttn__22640	-0.47494	0.102417
Ttn__31459	-0.474819	0.0613667
Ksr1__392	-0.474117	0.0620621
Ttn__28856	-0.474083	0.116043
Pygm__210	-0.473718	0.121468
Srrm1__387;391	-0.473335	0.191872
Ttn__31009	-0.473017	0.0971226
Myh4__1467	-0.472934	0.00705598
Pcbp2__184	-0.472931	0.0925954
Tpm3__163	-0.47286	0.0413468
Srl__322	-0.472722	0.150248
Kiaa1109__1323	-0.472666	0.249021
Neb__5504	-0.472573	0.256641
Rreb1__1506	-0.472133	0.350418
Phldb1__445	-0.472007	0.377111
Zc3h13__207	-0.471952	0.243466
Tns1__1495	-0.471586	0.092374
Ahsg__309	-0.471392	0.247814
Bcl6__334	-0.471265	0.500147
Ubr4__2749	-0.471251	0.249313
Plekho2__233	-0.471201	0.518004
Nmt2__38	-0.470793	0.0999947
Ttn__13355	-0.470019	0.151541
Spag9__595	-0.468702	0.489294
Camsap1__1353	-0.468637	0.194318
Myoz1__183	-0.46845	0.293135
Psip1__129	-0.468007	0.526921
Dock7__1422	-0.467506	0.191364
Ttn__30227	-0.466996	0.0263353
Rgcc__91	-0.466879	0.194676
Reep4__152	-0.466741	0.216204
Ttn__25016	-0.466696	0.107714
Acap2__384	-0.466675	0.179368
Ttn__833	-0.466501	0.0185557
Srsf10__133	-0.466428	0.286186
Ttn__29271	-0.466244	0.121567
Pdha1__300	-0.466043	0.044451
Otud7b__501	-0.465212	0.185202
Tmem109__50	-0.465198	0.459355
Ttn__31253	-0.465137	0.157814
Thumpd1__86;88	-0.464341	0.280875
Prkar1a__83	-0.463776	0.0347568
Zbtb44__194	-0.463622	0.449442
Atp2b1__275;279	-0.463436	0.247772
Steap3__58	-0.463411	0.272085
Tbc1d1__590	-0.463373	0.0892766
Dennd4b__1090	-0.463323	0.16743
Gpi__455	-0.462759	0.0141499
Ttn__24514	-0.462438	0.240604
Dnajc25__353	-0.461341	0.237054
Gpi__88	-0.461052	0.113964
Ttn__20771	-0.46066	0.128507
Ttn__22827	-0.460046	0.112302
Ttn__14971	-0.460028	0.049207
Ttn__539	-0.460002	0.424816
Pcf11__490;495	-0.459941	0.382814
Obscn__236	-0.459645	0.253724
Ctnnd1__916	-0.459459	0.36831
Nfic__273	-0.458958	0.119146
Ttn__13814	-0.458597	0.0022074
Ksr1__300	-0.457365	0.229959
Jph1__475;479	-0.457027	0.00786749
Rsf1__1347	-0.456972	0.255419
CEFIP__839	-0.4567	0.13239
Hsp90aa1__263	-0.45639	0.367442
Mybpc2__482	-0.45627	0.228637
Tpm2__162	-0.45589	0.054049
Ugp2__435	-0.455728	0.0577027
Pvalb__24	-0.455525	0.228879
Tmcc1__410	-0.455383	0.037246
Neb__4877	-0.455188	0.124336
Ttn__30354	-0.454827	0.297251
Ttn__18787	-0.454251	0.0612296
Myh4__1339	-0.453531	0.0867509
Ampd1__104	-0.453517	0.0871573
Tmcc1__378	-0.453209	0.144581
Ttn__30609	-0.452987	0.133718
Klc2__612	-0.452739	0.308547
Ttn__24932	-0.452698	0.192733
Ttn__32200	-0.452378	0.262374
Skt__361	-0.452277	0.388194
Ttn__24509	-0.452212	0.22087
Emc8__100	-0.452004	0.0261817
Srrm1__672;674	-0.45182	0.090696
Ugp2__437	-0.451707	0.199077
Slc26a6__751	-0.451598	0.0662286
Gapdh__73	-0.451163	0.263209
Ttn__26094	-0.451116	0.0978763
Ttn__31561	-0.451058	0.044666
Osbp__377	-0.450944	0.290196
Cacnb1__415	-0.450721	0.011559
Ttn__28514	-0.45046	0.332313
Pgm1__505	-0.45043	0.177202
Rik_5031439G07Rik__347	-0.450398	0.29284
Dmap1__446	-0.450165	0.411461
Ttn__13707	-0.450094	0.354096
Srrm2__1067;1077	-0.449976	0.200925
Fv4__677	-0.449099	0.429936
Htatsf1__679	-0.448814	0.094418
Ttn__18029	-0.447797	0.0781329
Naca__1817	-0.446579	0.334313
Prr33__51	-0.446383	0.38785
Hrc__520	-0.446327	0.253472
Nmt2__68	-0.446304	0.231236
Ttn__14955	-0.446182	0.0230107
Pygm__211	-0.445534	0.101577
Pgam2__92	-0.44525	0.263837
Alkbh5__65;70	-0.445039	0.0168839
Cdk13__871	-0.444551	0.134241
Marcks__143	-0.444051	0.418514
Ttn__24935	-0.443946	0.0493506
Ptpn14__594	-0.443878	0.00144885
Ttn__21517	-0.443868	0.0484698
Ttn__24993	-0.443809	0.304979
Myom2__445	-0.443724	0.306121
Ttn__30219	-0.443505	0.0377524
Myoz2__106;111	-0.44344	0.62901
Ttn__27576	-0.443078	0.271303
Safb__623;626	-0.442916	0.418806
Dock9__936	-0.442786	0.24149
R3hdm1__1007	-0.44228	0.0070489
Vcan__2581;2582	-0.441922	0.527954
Ttn__25615	-0.441558	0.140606
Klc4__460	-0.4415	0.0959605
Myh4__1303	-0.441465	0.0108565
Paxbp1__264	-0.441253	0.57965
Sos1__1078;1082	-0.441136	0.147028
Ric1__1188	-0.440981	0.147436
Ttn__23728	-0.440884	0.411907
Cmklr1__356	-0.440404	0.228131
Gprc5c__343	-0.440303	0.361438
Virma__173	-0.440296	0.543244
Zranb2__188	-0.440295	0.262929
Ttn__22020	-0.440203	0.0353698
Ttn__25168	-0.439964	0.423974
Myom2__901	-0.439926	0.25735
Ttn__20168	-0.439736	0.0260619
Ttn__33048	-0.439396	0.196472
Eif4g3__725	-0.439022	0.125683
Pkm__202	-0.438699	0.09692
Rcsd1__116;127	-0.438542	0.20538
Znf768__149	-0.438422	0.0234467
Numa1__1739	-0.438298	0.507554
Mylpf__15;16	-0.437928	0.355645
Ckap4__367	-0.43783	0.318349
Ttn__16554	-0.437216	0.00331246
Pgam2__135	-0.437022	0.346325
Paics__107	-0.436652	0.0899483
Znf609__575	-0.436325	0.579473
Pcyt1a__315	-0.436152	0.221852
Ttn__2485	-0.436072	0.110526
Myom1__1374	-0.435916	0.105877
Ttn__21586	-0.435667	0.0130181
Mybbp1a__1253	-0.435627	0.0941549
Myom2__535	-0.435577	0.00768963
Srrm1__674	-0.435561	0.231065
Srgap2__845	-0.43553	0.439736
Snx9__175	-0.435112	0.231991
Ugp2__434	-0.435037	0.0712108
Usp24__1138	-0.434736	0.129384
Pbxip1__548	-0.434665	0.23193
Enah__721	-0.434577	0.365053
Ttn__33264	-0.434443	0.519698
Synpo2__744	-0.434395	0.326504
Mical2__780	-0.433572	0.487284
Ttn__16046	-0.433345	0.265052
Ttn__22771	-0.433102	0.121125
Casp12__104	-0.433083	0.0663812
Pdlim7__96	-0.432069	0.241348
Akap11__135	-0.431654	0.337111
Ttn__22505	-0.431579	0.17086
Ckm__199	-0.431578	0.303257
Agl__894	-0.431381	0.343042
Cast__11	-0.43116	0.0350023
Stk38__452	-0.430932	0.127932
Prpf4b__88	-0.430904	0.0755232
Ttn__1367;1374	-0.43087	0.250866
E0CYV9__1026	-0.430717	0.432613
Sos2__1268	-0.430706	0.135255
Snrnp35__94	-0.430362	0.0434775
Naca__835	-0.429888	0.0633799
Pdlim3__145	-0.429872	0.42803
Ttn__25394	-0.429792	0.273402
Tnik__519	-0.429786	0.244043
Ttn__22406	-0.429366	0.25617
Neb__2062	-0.429259	0.152895
Jph1__186	-0.429235	0.167599
Rtkn__220	-0.429126	0.391515
Zranb2__294	-0.428949	0.0333075
Cct7__284	-0.428756	0.526527
Iqsec1__416	-0.428329	0.398164
Srrm1__672	-0.427431	0.134364
Trdn__302	-0.427416	0.375054
Cdk9__186	-0.4274	0.349438
Prob1__216	-0.427399	0.133455
Ttn__34232;34237	-0.427197	0.0750555
Exoc7__283	-0.426575	0.141821
Tsc22d4__57	-0.426481	0.351593
Reps1__272	-0.426157	0.108544
Scn4a__1785	-0.426037	0.232385
Ttn__10704	-0.425409	0.420982
Pkd2__827	-0.425254	0.316991
Myo18a__85	-0.425241	0.226209
Ttn__18356	-0.424424	0.136086
Raver1__626	-0.42439	0.172578
Neb__6850	-0.424032	0.126251
Actn3__750	-0.424025	0.169508
Sik2__587	-0.424024	0.143229
Six1__204	-0.423836	0.011557
Ranbp2__1831	-0.423738	0.171858
Palld__126	-0.423651	0.453062
Sh3glb1__190	-0.423493	0.319845
Baz1b__312	-0.422852	0.586147
Kansl2__17	-0.42239	0.323846
Ttn__29344	-0.422317	0.0506311
Ttn__26081	-0.422022	0.209461
Fry__940	-0.421931	0.139542
Myom2__52	-0.421803	0.301086
Slc25a12__664	-0.421493	0.120453
Clcn1__897	-0.42144	0.469321
Neb__7302	-0.420995	0.334242
Snx17__409	-0.420527	0.138674
Ttn__2622	-0.420488	0.092199
Myh1__650	-0.420337	0.0436153
Ahnak__5555	-0.420248	0.373452
Myot__229	-0.420162	0.511754
Hrc__332	-0.420119	0.543744
Scfd1__300	-0.420038	0.215795
Myot__230;231	-0.419628	0.458079
Ttn__26703	-0.419521	0.133386
Pgm1__353	-0.41951	0.172713
Ttn__26014	-0.419148	0.100894
Ldha__239	-0.418983	0.00838779
Myh4__1327	-0.41894	0.0205188
Ncor1__1004	-0.418813	0.221286
Ralbp1__29	-0.418428	0.201622
Fmnl2__171	-0.418336	0.361246
Tle3__296	-0.41831	0.336194
Ttn__23846	-0.4183	0.302504
Phldb1__405	-0.418093	0.339752
Pgm1__460	-0.4178	0.0657887
Mast4__1436	-0.417705	0.315235
Ttn__25620	-0.417392	0.287148
Agfg1__177;181	-0.41726	0.105794
Clk1__139	-0.417162	0.369625
Ttn__20823	-0.416472	0.307911
Rnf34__258	-0.416421	0.0545907
Plec__21	-0.416212	0.0975039
Ythdc1__309	-0.416093	0.291192
Ttn__2072	-0.415615	0.129802
Slc38a10__887	-0.415505	0.466839
Shank3__1577	-0.415464	0.440927
Myo18a__181	-0.415385	0.25074
Ints3__535	-0.413525	0.404606
Ttn__22267	-0.412948	0.107678
Psma1__247	-0.412918	0.355331
Lmbrd2__610	-0.412612	0.434599
Acin1__649	-0.412568	0.483024
Fbn1__2704;2711	-0.412555	0.34642
Mecp2__438	-0.412509	0.735703
Ttn__30548	-0.412451	0.313618
Myom1__1063	-0.412448	0.450681
Kdm5c__301	-0.412411	0.332742
Atp2a1__581	-0.412086	0.238237
Ssx2ip__313	-0.41188	0.26608
Exoc2__432	-0.411686	0.0800687
Ttn__24011	-0.411551	0.18959
Rtn4__156	-0.41153	0.0195617
Ttn__1759	-0.411524	0.190453
Pdlim7__200	-0.411204	0.0442074
Tbc1d2b__959	-0.411116	0.330534
Akap12__613	-0.411114	0.3077
Nefh__559;565	-0.410987	0.712026
Ttn__22830	-0.410803	0.256934
Obscn__5753;5754	-0.410137	0.521066
Eif2b5__540	-0.4101	0.130592
Ttn__22829	-0.409692	0.345945
Ttn__14549	-0.409064	0.346942
Ttn__772	-0.408841	0.334064
Ttn__23917	-0.408826	0.332586
Myot__230	-0.408745	0.560198
Myl1__123	-0.408405	0.224536
Ttn__21856	-0.408347	0.195553
Jph2__518	-0.408223	0.25867
Ywhag__117	-0.4082	0.318311
Cep170b__490	-0.407813	0.297104
Ttn__31908	-0.407439	0.213044
Xirp2__2157	-0.407407	0.451698
Camk2g__287	-0.40739	0.3329
Ttn__17918	-0.407092	0.074962
Ttn__27257	-0.407053	0.0960974
Ttn__23855	-0.406915	0.127635
Sf3b1__244	-0.406912	0.565113
Clint1__307	-0.40612	0.543495
Ttn__9233	-0.405824	0.186555
Ttn__26019	-0.405495	0.143169
Ttn__30259	-0.405413	0.046291
Ryr1__2492	-0.404984	0.216267
Cask__571	-0.404571	0.454272
Mybph__7	-0.404181	0.575929
Exoc1__470	-0.404127	0.104367
Khsrp__481	-0.404116	0.149127
Ttn__20224	-0.4038	0.174702
Naca__1301	-0.403768	0.40138
Ttn__32279	-0.403756	0.100198
Fbn1__2704	-0.403661	0.0768902
Srrm2__955	-0.403608	0.243722
Ttn__22003	-0.403472	0.0195276
Ttn__15670	-0.403463	0.424953
Myom1__360	-0.403248	0.426559
Mapt__427	-0.402843	0.114769
Myh4__64	-0.402483	0.198885
Ttn__31212	-0.402241	0.287112
Ttn__10254	-0.402216	0.201153
Ttn__33593	-0.402035	0.34531
Tpm3__62	-0.402	0.0256413
Ikbkg__380	-0.401853	0.189052
Brd4__1048	-0.401788	0.385088
Neb__4207	-0.401638	0.199198
Ttn__21692	-0.401569	0.0734759
Ryr1__844	-0.401542	0.363395
Ttn__26967	-0.401524	0.100092
Actn3__609	-0.40139	0.170721
Gpr157__324;329	-0.401383	0.339848
Eif5__387;388	-0.40107	0.108433
Ttn__14393	-0.401066	0.115328
Ssr1__286	-0.400833	0.292596
Mia2__1228	-0.400766	0.437234
Bin1__298;308	-0.400512	0.0799658
Phldb1__580	-0.400242	0.365162
Atp2a1__441	-0.400107	0.087585
Myom1__974	-0.399906	0.362337
Ttn__34134	-0.399699	0.126907
Ttn__27009	-0.399526	0.117567
Ttn__23666	-0.399286	0.300235
Srrm1__448	-0.399044	0.154905
Myo18a__353	-0.398822	0.346123
Strn3__150	-0.398611	0.570838
Ttn__30433	-0.398539	0.172153
Myom2__563	-0.398206	0.216255
Dync1li1__398	-0.398094	0.121922
Dst__2631	-0.39806	0.124387
Hmga1__9	-0.398029	0.704057
Dek__55	-0.397967	0.295443
Alg3__434	-0.397188	0.523133
Ttn__1351	-0.396989	0.158362
Ttn__26688	-0.396771	0.416749
Phldb1__472	-0.396596	0.279796
Ttn__28085	-0.396574	0.225913
Ttn__23153	-0.396362	0.26163
Ttn__18190	-0.395529	0.189593
Ecm2__185	-0.395299	0.477973
Pnn__100	-0.395049	0.412562
Ttn__24240	-0.394987	0.11934
Ywhag__119	-0.394776	0.318823
Neb__2544	-0.39375	0.116623
Atat1__315	-0.39351	0.172496
Ttn__29723	-0.393393	0.306146
Myom2__960	-0.393141	0.112446
Ttn__30172	-0.39263	0.148866
Naca__1869	-0.392459	0.369253
Cpeb4__99	-0.392428	0.29244
Ttn__27250	-0.391688	0.103765
Myh1__381	-0.391539	0.0618257
Slc12a4__983	-0.391509	0.0750377
Fbn1__2711	-0.391256	0.0391313
Ttn__28299	-0.391178	0.324214
Obscn__5699;5703	-0.391093	0.0781178
Srrm1__600;602	-0.391	0.363251
Tmem63b__297	-0.390958	0.152994
Ttn__24239	-0.390944	0.100286
Hps5__563	-0.39077	0.0337832
Ttn__24525	-0.390243	0.113335
Ttn__32442	-0.389929	0.0344837
Jph2__470;483	-0.389879	0.230854
Ttn__34316	-0.389638	0.107069
Synm__1499	-0.389303	0.450341
Phka1__996	-0.389093	0.159699
Lmod2__515;519	-0.389012	0.641598
Tbc1d10b__129	-0.388591	0.271093
Cnbp__173	-0.38858	0.0967085
Ttn__20296	-0.388374	0.261779
Csnk1g3__346	-0.388222	0.258743
Ttn__26223	-0.388092	0.0615835
Ttn__18983	-0.386999	0.261963
Ttn__21812	-0.386958	0.18143
Rnf207__216	-0.386786	0.33224
Gorab__82	-0.386604	0.234141
Tnnt3__189	-0.3866	0.100596
Ddost__176	-0.386594	0.0880348
Tsc22d2__587	-0.386588	0.288618
Mical1__777	-0.386478	0.271737
Ttn__7402	-0.38625	0.136396
Ttn__26174	-0.386156	0.199068
Ttn__31961	-0.38591	0.182613
Ttn__19505	-0.385666	0.10619
Ttn__25622	-0.385641	0.317801
Obscn__7721	-0.385568	0.0147385
Actn3__185	-0.385521	0.219672
Ralbp1__463	-0.385426	0.123454
Ttn__3240	-0.384919	0.183057
Ttn__18191	-0.384884	0.179959
Zc3h18__64;71	-0.384818	0.234167
Add1__610;614	-0.384748	0.242337
Stim1__512	-0.38454	0.449929
Ttn__18092	-0.384345	0.190046
Ccdc9b__496	-0.38415	0.0571863
Ttn__29616	-0.383821	0.417457
Prrc2a__782	-0.383673	0.45376
Kank2__248	-0.383668	0.42971
Ttn__2439	-0.38364	0.0397261
Neb__4672	-0.383615	0.200728
Hrc__513;517	-0.383028	0.115342
Ttn__31268	-0.383027	0.448014
Blvra__154	-0.382996	0.0647752
Nfic__333;339	-0.382875	0.354381
Actn3__607	-0.382641	0.180452
Myh1__1044	-0.382474	0.0433622
Ttn__14956	-0.382323	0.245545
Ttn__13933	-0.382292	0.136916
Stim2__523	-0.382223	0.216135
Ttn__1374;1383	-0.381953	0.455833
Calr__44	-0.381613	0.398838
Cltc__394	-0.381522	0.0570164
Ttn__21290	-0.381376	0.125715
Jpt1__79	-0.381175	0.375331
Srsf9__212	-0.381167	0.345042
Ubap2l__502	-0.381051	0.363952
Ttn__28050	-0.380858	0.411501
Ttn__32329	-0.380774	0.293626
Ttn__23936	-0.380642	0.123725
Gapdh__208	-0.380501	0.169897
Dock7__180	-0.380441	0.433758
Cmklr1__355	-0.380391	0.240973
Neb__2233	-0.380335	0.367429
Myom2__145	-0.380314	0.111431
Ttn__27786	-0.380263	0.144342
Clip1__458	-0.380144	0.0561753
Ttn__13996	-0.379933	0.0506318
Fndc1__750	-0.379915	0.493373
Actn3__318	-0.379903	0.279105
Ttn__17098	-0.379893	0.0808182
Capzb__207	-0.379831	0.14272
Ei24__47	-0.3795	0.400927
Ankrd2__307;317	-0.379457	0.50841
Actn3__630	-0.379297	0.017441
Hist1h2bp__39	-0.37914	0.554273
Mprip__292	-0.379076	0.151603
Hrc__516;517	-0.379051	0.0263399
Dennd5a__1085	-0.37903	0.274356
Smg9__32	-0.378705	9.3855e-05
Myom1__431	-0.378391	0.114221
Sik2__343	-0.378381	0.189694
Tgoln1__28	-0.378282	0.150934
Fbxo42__429	-0.37811	0.0506576
Ttn__26100	-0.377725	0.0416906
Ttn__33738	-0.377001	0.162288
Ttn__34322	-0.376871	0.0448114
Cd300a__314	-0.376803	0.670987
Fermt2__192	-0.376764	0.136549
Nckap1__908	-0.375867	0.636561
Eif4g1__721	-0.375863	0.0879334
Ttn__17163	-0.375862	0.15664
Cdk11b__47	-0.375841	0.2512
Mybpc2__404	-0.375821	0.0327988
Tg__1658	-0.375433	0.340492
Mesd__79	-0.375425	0.193387
Ttn__14493	-0.375364	0.455426
Ttn__23304	-0.375242	0.24924
Rbm39__136	-0.375203	0.293571
H1-5__102	-0.37476	0.709118
Pgm1__153	-0.3746	0.0903861
Ttn__31441	-0.374445	0.214418
Acta2__62	-0.374238	0.123759
Pgm1__507	-0.374237	0.153623
Pdlim5__332	-0.37418	0.36979
Fam102b__162	-0.373795	0.29797
Ttn__25303	-0.373657	0.296535
Eif4b__359	-0.373638	0.485925
Rhbdf1__76	-0.37329	0.382742
Ttn__19275	-0.373198	0.148682
Prr33__286	-0.372931	0.307489
Srrm1__461;463	-0.372915	0.186033
Rbmxl1__349	-0.372796	0.500503
Ttn__22042	-0.372746	0.339909
Ttn__20223	-0.372593	0.191322
Tbc1d1__1242	-0.372583	0.188822
Ttn__21752	-0.37237	0.0402374
Tbc1d4__604	-0.372085	0.265748
Ttn__27362	-0.372007	0.338822
Mapre3__162	-0.37151	0.352377
Ttn__1369	-0.371403	0.22361
Akap13__1892;1895	-0.371365	0.260258
Ttn__18784	-0.371095	0.0698759
Kif1b__1454	-0.371007	0.0492901
Ttn__16673	-0.370836	0.0322556
Uchl4__133	-0.3708	0.16035
Lta4h__79	-0.370749	0.0943072
Acta2__54	-0.37046	0.154127
Mybpc2__900	-0.3702	0.0256213
Ehbp1l1__191	-0.370175	0.217536
Ttn__26179	-0.370112	0.198181
Osbp__377;380	-0.370034	0.119894
Mybpc2__879	-0.369796	0.129536
Nek3__317	-0.369749	0.264659
Actn3__601	-0.369677	0.0422188
Hspa8__85	-0.369657	0.148299
Bmp2k__644	-0.36946	0.326944
Ttn__18916	-0.369417	0.0294112
Gpi__248	-0.369156	0.225399
CEFIP__518	-0.369153	0.225602
Mecp2__374;377	-0.369068	0.74738
Ldha__213	-0.369061	0.0139402
Larp1__503	-0.368569	0.164011
Myh4__625	-0.368528	0.141341
Ttn__25548	-0.368379	0.405956
Srrm2__1439	-0.368192	0.403477
Gpi__214	-0.368017	0.0773456
Ttn__4489	-0.367814	0.0778054
Ttn__24442	-0.367809	0.108428
Ttn__28116	-0.367755	0.184944
Bnip3__85	-0.367536	0.387781
Ttn__30895	-0.367364	0.36523
Pdzd2__2433	-0.367331	0.420435
Jph1__460;465;469	-0.367151	0.14617
Ttn__21561	-0.367104	0.186288
Prkaa2__377	-0.367089	0.224061
Myom1__313	-0.366902	0.137263
Tbx15__531	-0.366851	0.347454
Adcy9__691	-0.366394	0.217114
Myh4__258	-0.366077	0.389086
Myom2__555	-0.365799	0.166366
Prrc2c__1516	-0.3656	0.264157
Extl2__60	-0.365465	0.0885761
Myh1__1354	-0.365458	0.190864
Cd44__726	-0.365411	0.429485
Map3k4__1240	-0.365336	0.129207
Myh1__649	-0.365295	0.00757872
Mybpc2__297	-0.365224	0.153462
Reps2__119	-0.365073	0.241992
Myom1__27	-0.365016	0.442891
Eif3b__68	-0.364957	0.166252
Ttn__24540	-0.364847	0.294065
Ttn__20658	-0.364613	0.109064
Mybpc1__1127	-0.364603	0.461243
Pak2__132	-0.364525	0.23819
Pfkm__605	-0.364399	0.0607603
Usp24__2601	-0.364225	0.416561
Ppfibp1__764	-0.364088	0.538237
Akap8l__284	-0.363932	0.38485
Crtc3__62	-0.363787	0.1858
Washc2__747	-0.363546	0.204212
Synpo2__543;546	-0.363493	0.237952
Ttn__24466	-0.363381	0.441859
Marcks__140	-0.363297	0.394179
Ttn__21382	-0.363259	0.115914
Ttn__27877	-0.363016	0.293775
Myh4__997	-0.362987	0.513554
Rcsd1__68	-0.362843	0.707259
Pdlim5__228	-0.362841	0.255878
Svil__227	-0.362831	0.117381
Susd5__237	-0.362671	0.390741
Myom2__162	-0.362528	0.340598
Mybpc2__825	-0.362493	0.00639576
Ecm1__556	-0.362471	0.515304
Ttn__20292	-0.362304	0.26225
Ttn__4923	-0.362151	0.284712
Add1__465	-0.361995	0.225905
Gys1__641;645;649	-0.361764	0.0746674
Myh4__1241	-0.361409	0.0460095
Q8C5K5__315	-0.361382	0.393525
Dpysl3__635	-0.36117	0.555452
Ttn__15754	-0.361151	0.436142
Ttn__23047	-0.360984	0.0722191
Phkb__692;694	-0.360901	0.0552805
Synm__1044;1049	-0.360638	0.264649
Ttn__8363	-0.360492	0.0541879
Dock6__881	-0.360241	0.0621479
Mybpc2__583	-0.360026	0.305214
Clasp1__1183	-0.360014	0.286639
Camk2a__344	-0.359999	0.29327
Ttn__16669	-0.35999	0.188548
Mypn__1046	-0.359884	0.436679
Atxn2l__631	-0.359561	0.0929115
Tbc1d1__521	-0.359509	0.261684
Rik_2900026A02Rik__1747	-0.359459	0.201209
Myh4__1464	-0.35944	0.0467194
Ttn__22495	-0.359409	0.0501966
Neb__2039	-0.359408	0.449783
Bmp2k__1038	-0.359053	0.106425
Tulp4__577	-0.358651	0.0522756
Ablim2__517;521	-0.358354	0.351702
Eif3c__166	-0.358351	0.0801501
Pgm1__357	-0.358343	0.243606
Ttn__22723	-0.35833	0.447057
Synpo2__813	-0.358118	0.422586
Ttn__28399	-0.357731	0.131588
Myh1__1099	-0.357554	0.00289521
Ttn__4672	-0.357397	0.239548
Jph1__475;480	-0.357374	0.123468
Pdlim3__133	-0.357156	0.363562
Myh4__1192	-0.357139	0.0422867
Sptan1__1031	-0.357019	0.460038
Pgam2__14	-0.356892	0.455681
Clip1__47	-0.35679	0.232949
Myh1__1384	-0.356573	0.0217621
Ttn__27543	-0.356477	0.369885
Eif4b__504	-0.355459	0.277824
Ttn__29327	-0.355402	0.277681
Psma3__250	-0.355266	0.146322
Styxl2__872	-0.355101	0.484924
Ldha__307	-0.354738	0.0876452
Ccdc6__233;237	-0.354712	0.141879
Ttn__24542	-0.354391	0.386625
Trdn__335	-0.354271	0.170262
Ttn__21751	-0.35417	0.204484
Ttn__21049	-0.354062	0.354919
Naca__1299	-0.353822	0.554071
Ttn__23384	-0.35378	0.287709
Limch1__212;217	-0.353588	0.162075
Mob1b__35	-0.353506	0.484738
Myh1__277	-0.353416	0.301735
Map1a__728	-0.353257	0.438525
Sipa1l3__94	-0.353249	0.48915
Ttn__27558	-0.352698	0.391243
Svil__299;300	-0.352644	0.602155
Stau2__489	-0.352602	0.41622
Ttn__25440	-0.352552	0.390097
Oxsr1__325	-0.352396	0.382866
Xrn2__499;501	-0.35158	0.496579
Myoz3__175	-0.351569	0.073804
Pdlim4__119	-0.351482	0.346892
Ripk1__313	-0.351205	0.102717
Mff__146	-0.350208	0.260657
Ttn__22843	-0.349954	0.0952659
Ttn__31968	-0.34962	0.0558451
Ttn__23631	-0.349569	0.334276
Tmcc1__120	-0.349294	0.397832
Ttn__27260	-0.349077	0.336673
Ttn__34088	-0.348862	0.412248
Map4__430	-0.348765	0.255449
Ttn__19810	-0.348658	0.318294
Jph2__514;518	-0.348654	0.182977
Add1__724	-0.348642	0.419789
Plekho2__395	-0.348428	0.43146
Pank4__404	-0.348156	0.591832
Ttn__32995	-0.348139	0.0495477
Kpna2__24	-0.34812	0.344243
Stim1__36	-0.347912	0.277905
Agl__64	-0.347899	0.1603
Appl1__401	-0.347872	0.300906
Ttn__4368	-0.347476	0.347995
Eepd1__102	-0.347431	0.2393
Ttn__365	-0.347134	0.166681
Sh3pxd2b__500	-0.347047	0.143904
Mief1__94	-0.346989	0.257369
Acin1__603	-0.346912	0.0921807
Sema3f__522	-0.346667	0.563051
Ttn__18182	-0.346154	0.30736
Mylpf__15	-0.346011	0.239864
Edf1__41	-0.345511	0.50876
Pkm__80	-0.345492	0.41928
Ttn__366	-0.345311	0.34487
Ttn__17409	-0.345273	0.13333
Adam17__794	-0.345136	0.00526613
Actn4__122	-0.344764	0.315152
Map4__914	-0.344495	0.715799
Ryr1__4519	-0.344262	0.507509
Col1a1__161	-0.344245	0.348014
Cdkn1b__106	-0.344064	0.350673
Ttn__23235	-0.343804	0.243816
Grk5__484	-0.343804	0.0670342
Arhgef6__487	-0.34375	0.183777
Mybpc2__819	-0.343717	0.0519498
Col1a1__280	-0.343613	0.821216
Ttn__28627	-0.343412	0.474741
Ttn__508	-0.343383	0.428276
Tln2__1845	-0.343199	0.143365
Neb__667	-0.343169	0.248655
Ttn__26424	-0.342624	0.490739
Stac3__245	-0.342563	0.0497812
Cdk7__170	-0.342496	0.281485
Obscn__6904	-0.342402	0.0351865
Zc3h13__242	-0.342263	0.184269
Ttn__11078	-0.342232	0.435398
Thumpd1__88	-0.341881	0.216776
Nefh__565;571	-0.341662	0.703863
Nasp__712	-0.341601	0.499339
Cacnb1__146	-0.341589	0.206765
Ttr__72	-0.341469	0.477526
Ank3__960	-0.341338	0.123781
Htt__620	-0.341125	0.329507
Ttn__27466	-0.341063	0.373862
Phldb1__520;522	-0.340986	0.450391
Actn3__320	-0.340596	0.211085
Ttn__16868	-0.340574	0.165223
Neb__420	-0.34056	0.245568
Pbxip1__505	-0.340555	0.455448
P4hb__451	-0.340182	0.0274446
Mark4__654	-0.340071	0.242892
Ttn__29527	-0.339877	0.404021
Ddx3x__63	-0.339805	0.379268
Trip12__312	-0.339565	0.409915
Bclaf1__284;289	-0.339475	0.109284
Col6a3__1780	-0.339368	0.291486
Ttn__2536	-0.339363	0.193571
Myoz2__101;111	-0.339229	0.524923
Ttn__23139	-0.339138	0.335545
Ttn__299;301	-0.339128	0.00908047
Ttn__7135	-0.339049	0.0115954
Csde1__761	-0.338736	0.328757
Fam53c__273	-0.338674	0.27305
Matr3__598;604	-0.338644	0.529074
Tubb4b__55	-0.338393	0.18391
Myh4__1492	-0.338357	0.181061
Ccdc43__137	-0.338342	0.236748
Alox12__660	-0.338261	0.322242
Myom1__820	-0.337857	0.395539
Eml4__146	-0.337764	0.0643565
Fam114a2__203	-0.337665	0.317492
Jph2__240	-0.337438	0.230863
Obscn__7779;7807	-0.337422	0.360138
Tpm1__199	-0.337417	0.127489
Ttn__27490	-0.337023	0.197924
Pgm1__485	-0.336722	0.106907
S1pr3__360	-0.336666	0.220296
Ttn__29714	-0.336544	0.206345
Ubxn1__200	-0.336482	0.23241
Irf2bp1__453	-0.336444	0.373302
Ttn__25130	-0.336339	0.399108
Perm1__289	-0.336325	0.240033
Arhgef40__959	-0.336164	0.271331
Rufy1__52	-0.336141	0.0205342
Ttn__24928	-0.335971	0.360043
Fhod1__141	-0.33586	0.143895
Uaca__282	-0.335857	0.36015
Pdcl3__65	-0.335714	0.151499
Ccar2__612	-0.335365	0.0865546
Rps26__96	-0.335228	0.570162
Atp13a3__813	-0.335045	0.148738
Chgb__220	-0.334625	0.185097
Htatsf1__645	-0.3341	0.122038
Ttn__28349	-0.334055	0.252378
Ttn__4738	-0.33399	0.313593
Ttn__28104	-0.333934	0.148981
Hmg20a__104	-0.33392	0.523781
Gys1__645;647	-0.33389	0.0198008
Myo18b__2410;2416	-0.333811	0.297535
Nfic__343	-0.333682	0.211887
Klhl31__625	-0.333621	0.0787246
Ldha__309	-0.333394	0.248857
Myh1__444	-0.333245	0.177478
Ttn__18749	-0.333201	0.0952378
Myoc__185	-0.333068	0.649249
Mybpc2__40	-0.332818	0.339986
Saysd1__22	-0.332795	0.201026
Map3k3__176	-0.332578	0.150444
Ttn__21116	-0.332558	0.294185
Obscn__5703;5706	-0.332427	0.050225
Ttn__29042	-0.332349	0.2246
Neb__5967	-0.332181	0.147523
Strn3__229	-0.332145	0.322682
Apbb1ip__532	-0.331933	0.378166
Pdlim7__78	-0.331777	0.266302
Wrnip1__153	-0.33171	0.675613
Ulk1__521	-0.33142	0.378829
Ttn__29750	-0.33139	0.278613
Ttn__1825	-0.331172	0.144192
Ttn__23238	-0.331047	0.192189
Tamalin__76	-0.331041	0.301688
Gpi__250	-0.330994	0.224914
Dyrk1b__333	-0.330686	0.00902696
Ttn__29623	-0.329728	0.419779
Rictor__1387	-0.329469	0.191404
Ythdc1__146;148	-0.329388	0.647438
Myot__231	-0.329372	0.669122
Cisd2__106	-0.329362	0.407464
Aldh4a1__542	-0.329282	0.377306
Rere__600	-0.329138	0.200249
Nfib__312	-0.328845	0.336998
Ttn__31248	-0.328642	0.132018
Cacnb1__139	-0.32858	0.376236
Eif4g1__1081	-0.32856	0.34984
Tanc1__204	-0.328368	0.52009
Enoph1__153	-0.328331	0.215481
Mylk2__41	-0.328229	0.659418
Cnpy2__115	-0.328133	0.138427
Mylpf__114	-0.327924	0.472161
Synm__1502	-0.3278	0.492643
Phkb__693	-0.327725	0.0226609
Synpo2l__710;718	-0.327368	0.502756
Ttn__24742	-0.327277	0.29652
Nbeal2__2728	-0.327177	0.156426
Ttn__18241	-0.327039	0.104456
Aak1__427	-0.327012	0.281117
Frs2__428	-0.326972	0.366188
Myh1__1390	-0.326957	0.157468
Ttn__30945	-0.326779	0.480618
Snx17__437	-0.32674	0.307818
Myh4__1243	-0.326662	0.028305
Pvalb__66	-0.326496	0.186511
Dennd5b__1076	-0.32558	0.367752
Selenov__12	-0.325435	0.546745
Rhbdf1__51	-0.325385	0.0853994
Sqstm1__269;272	-0.325201	0.620467
Ttn__28298	-0.324936	0.327276
Ppp1r3a__536	-0.324857	0.475533
Ttn__17223	-0.324787	0.10518
Obscn__5737	-0.324779	0.473045
Ttn__27352	-0.324044	0.200547
Actn3__417	-0.323929	0.336183
Prpf4b__94	-0.32388	0.187533
Neb__5405	-0.323668	0.341761
Mylk2__161;167	-0.323542	0.216594
Myom2__151	-0.323462	0.257774
Ttn__32857	-0.323306	0.243685
Ttn__32238	-0.323132	0.0798601
Tedc2__218	-0.322922	0.00010929
Prr33__114	-0.322826	0.0936659
Ttn__25643	-0.322705	0.193391
Jph1__461;465;469	-0.322483	0.0956022
Ttn__15558	-0.322339	0.186908
Ttn__30549	-0.322196	0.364005
Ttn__1569	-0.322024	0.355926
Tor1aip2__83	-0.321586	0.226318
Myh4__1286	-0.321382	0.108006
Ahnak__5623	-0.321314	0.329585
Neb__6952	-0.321145	0.263921
Nexn__502	-0.321123	0.145502
Rnf123__681	-0.321084	0.184884
Crybg3__1917	-0.321028	0.164374
Rb1cc1__222	-0.320953	0.00249224
Pgm1__117	-0.320913	0.368907
Xirp2__2183	-0.320814	0.620694
Myh4__1041	-0.320415	0.0431984
Ckm__178	-0.320364	0.338352
Ttn__17757	-0.320284	0.130169
Slain2__48	-0.32026	0.101719
Nefh__697;703	-0.320218	0.723207
Ttn__13920	-0.320008	0.140132
Trdn__303	-0.319894	0.269473
Myom2__1272	-0.319866	0.59887
Lrrfip1__193;197	-0.319541	0.375433
Zranb2__153	-0.31937	0.508739
Sec31b__509	-0.319297	0.372049
Neb__549	-0.31929	0.0590005
Synpo2__895;899	-0.319187	0.196237
Smtnl2__339	-0.318933	0.184661
Rik_2900026A02Rik__1761	-0.318816	0.171958
Myom2__62	-0.318801	0.365547
Canx__553	-0.318767	0.568871
Ttn__299	-0.318705	0.0720979
Gapdh__190	-0.318428	0.506764
Ttn__21225	-0.318418	0.07193
Myh4__1650	-0.318293	0.00851846
Trim28__594	-0.318161	0.0748482
Ttn__31345	-0.318134	0.0795712
Pfkfb1__133	-0.31809	0.161322
Gm6882__157	-0.318003	0.0780198
Neb__5362	-0.31795	0.36846
Ttn__24885	-0.317889	0.483392
Ttn__8399	-0.317546	0.230489
Ctps1__562	-0.317441	0.425618
Ttn__18229	-0.317179	0.136868
Nup98__934	-0.317143	0.122843
Gapdh__331	-0.316944	0.0291994
Ttn__20895	-0.316877	0.220546
Itsn1__988	-0.316632	0.289394
Phldb1__420	-0.316476	0.568077
Htatsf1__705	-0.316466	0.05329
Nexn__16;23	-0.316458	0.33718
Numbl__411	-0.316289	0.486805
Ryr1__1406	-0.316197	0.329049
Ttn__15627	-0.316163	0.154867
Usp24__1296	-0.316061	0.241159
Ttn__30257	-0.315977	0.189741
Ttn__15999	-0.3157	0.0538141
Myh1__212	-0.3156	0.232987
Myh4__1699	-0.315412	0.209673
Ttn__23956	-0.31527	0.144779
Vim__20	-0.315263	0.498951
Cfap97__230	-0.315079	0.333966
Slc20a2__268	-0.314802	0.190462
Synpo2l__702;710	-0.314637	0.514954
Eml1__185	-0.314039	0.470208
Aldoa__309	-0.313833	0.446039
Neb__7169;7174	-0.313592	0.197674
Myh4__1279	-0.313518	0.0716777
Eef1d__142	-0.313463	0.33274
Myh1__1095	-0.31346	0.0490618
Ttn__23913	-0.313289	0.493373
Ttn__26825	-0.313097	0.380882
Ttn__32944	-0.313082	0.208449
Pygm__204	-0.313043	0.194462
Ttn__5955	-0.313016	0.222908
Rcsd1__256	-0.312888	0.615191
Ttn__34000	-0.3125	0.104255
Myo18b__2364	-0.312427	0.127937
Arfgap3__240	-0.312417	0.391071
Rasip1__322	-0.312288	0.0978055
Ahdc1__1058	-0.312139	0.644622
Ttn__26821	-0.312056	0.403989
Dennd4c__1094	-0.311933	0.392709
Pabir1__140;144	-0.311911	0.323358
Dst__2521	-0.311898	0.136107
Zfp955a__443	-0.31176	0.0752146
Rpl18a__123	-0.311732	0.0315524
Ttn__24941	-0.31156	0.229498
Naca__2131	-0.311316	0.110742
Neb__7346	-0.311072	0.409934
Ttn__7983	-0.311064	0.214123
Nexn__436	-0.31096	0.36011
Larp1__193	-0.310929	0.495702
Taf6__653;660	-0.310756	0.223164
Polr2a__1836	-0.310492	0.571327
Slc39a6__502	-0.310486	0.331685
Mybpc2__56	-0.31047	0.254531
Srrm1__743;745	-0.310315	0.269859
Nipbl__318	-0.310254	0.517297
Ttn__28979	-0.310224	0.0309181
Add3__681	-0.309991	0.532877
Atp5f1c__73	-0.30997	0.757712
Zfhx3__2237	-0.309749	0.23792
Sgo2b__257	-0.309291	0.673463
Ttn__5039;5046	-0.309234	0.314863
Ttn__27444	-0.30913	0.280699
Prkar1a__77;83	-0.309042	0.488031
Thrap3__253	-0.308884	0.460998
Tnik__611	-0.30875	0.0628523
Apoa1__181	-0.308539	0.529472
Synpo2l__89	-0.308428	0.0985379
Atp2a1__554	-0.308393	0.652717
Plpp7__62	-0.308265	0.160999
Tpm3__216	-0.308225	0.655392
Slc38a4__49	-0.307976	0.313497
Ces2e__552	-0.307953	0.264134
Pkm__41	-0.30779	0.147773
Neb__3943	-0.307679	0.215628
Neb__5285	-0.30743	0.375547
Ttn__25027	-0.307399	0.205574
Prpf4b__294	-0.307086	0.214425
Rpl23a__43	-0.307071	0.652005
Clk3__157	-0.307062	0.155615
Myom1__1092	-0.306892	0.514823
Muc16__6758	-0.306871	0.123233
Ttn__16105	-0.30677	0.402955
Prrc2a__609	-0.306563	0.312731
Flnc__1252	-0.306385	0.0779862
Myh4__1413	-0.305999	0.0495159
Dnajc2__47	-0.305937	0.121226
Sec31b__494	-0.305375	0.125446
Myo9b__1336	-0.305219	0.271832
Atp2a1__654	-0.305118	0.465318
Ttn__16770	-0.304824	0.373407
Gpi__86	-0.304383	0.174497
Lbr__71	-0.304345	0.654335
Ttn__21685	-0.304198	0.182743
Camk2n1__32	-0.303978	0.0693544
Ttn__34518	-0.303938	0.298543
Prpf40b__711;713	-0.303893	0.220301
Myh4__1278	-0.303885	0.0773421
Atad1__322	-0.303691	0.253243
Tmem51__105	-0.303543	0.346426
Hdac5__250	-0.303368	0.432912
Hic1__731	-0.303259	0.728204
Zc3h18__359	-0.303245	0.36279
Cobl__197;201	-0.30294	0.295315
Ttn__30032	-0.302726	0.499427
Csnk1d__331	-0.302447	0.282786
Tgoln1__267	-0.302389	0.222508
Pgrmc1__178	-0.301923	0.614125
Rnf123__683	-0.301749	0.207176
Map7__324	-0.301697	0.385404
Synpo2l__368	-0.301576	0.646225
Kank2__532	-0.30149	0.0789782
Ttn__21283	-0.301343	0.240945
Rras2__186	-0.3012	0.00990924
Sorbs2__439;443	-0.301193	0.551378
Hspa12b__42;46	-0.301121	0.303868
Ttn__34516	-0.301083	0.283437
Pdpk1__244	-0.30099	0.0529015
Kansl1__249	-0.300778	0.385799
Tmem38b__256	-0.300285	0.417252
Pdap1__18	-0.300129	0.277358
Lmo7__890	-0.300092	0.500117
Ttn__32007	-0.300065	0.423676
Ttn__28301	-0.299931	0.310844
Ttn__2754	-0.299926	0.244372
Ncor2__1350	-0.299892	0.42863
Thrap3__315;320	-0.299885	0.187238
Ttn__29384	-0.299728	0.468565
Ttn__28344	-0.299598	0.536502
Naca__925	-0.299482	0.529679
Uqcrc1__212	-0.299413	0.557482
Ttn__7551	-0.299152	0.344053
Ryr1__3567	-0.299097	0.136894
Ttn__7040	-0.298903	0.218219
Srrm1__220	-0.298841	0.182721
Ttn__29443	-0.298492	0.137801
Pgrmc1__181	-0.298347	0.584161
Akt2__451	-0.298152	0.282375
Taok1__965	-0.297709	0.342865
Rbm39__97	-0.297629	0.361528
Ttn__22039	-0.297623	0.396375
Tnik__16	-0.297497	0.196107
Hdac5__270	-0.297314	0.0960238
[truncated: 6,754 more rows]
