# Supplementary material for: Integrated multi‐omics approach reveals the role of striated muscle preferentially expressed protein kinase in skeletal muscle including its relationship with myospryn complex
Source: J Cachexia Sarcopenia Muscle. 2024 May 9;15(3):1003–15. doi: 10.1002/jcsm.13470 (PMC11154751; doi:10.1002/jcsm.13470)
Supplement: Supplementary file 5 — Table S4. The list of detected genes from transcriptomic analysis. [file JCSM-15-1003-s007.xlsx]

## Sheet: Table S4
Table S4. The list of detected genes from transcriptomic analysis.
Symbol	log2FC	padj
Speg	-1.86784	3.12415e-41
Lpl	1.86374	1.9659e-23
Idh2	2.13629	5.86379e-21
Ldhb	2.12109	6.1002e-21
Nnt	1.76007	1.26515e-20
Tiam1	-2.55491	3.39001e-18
Apol6	2.17639	1.5309e-16
Myom3	2.60536	4.16002e-16
Myoz2	2.97318	2.16855e-14
Acaa2	1.21039	8.99191e-14
Myh6	3.5289	1.66066e-12
Tpm3	2.13587	1.01113e-10
Ephx2	1.55873	1.41065e-10
Acsl3	-1.47754	1.41065e-10
Slc27a1	1.71105	3.22436e-10
Egln3	2.4491	3.22436e-10
Stat5b	-0.658577	2.30087e-09
Smtnl1	1.95363	2.44353e-09
Dgat2	2.67907	4.4859e-09
Fxyd6	1.08253	6.79076e-09
Etfb	0.969951	1.02432e-08
Hspb7	2.33675	1.20839e-08
Cpxm2	-1.7721	1.67611e-08
Adig	2.93896	1.98005e-08
Tnc	-2.35517	2.09569e-08
Timp2	-1.24714	2.11168e-08
Col22a1	-1.35915	2.48555e-08
Thbs2	-1.83776	2.91275e-08
Sycp3	1.01925	2.93835e-08
Myh2	1.77592	2.93835e-08
Aspn	-1.34532	3.74322e-08
Actn2	1.78654	3.88141e-08
Pdlim1	1.78707	5.54973e-08
Etfa	1.01285	6.61848e-08
Thbs4	-1.67857	9.73913e-08
Pappa2	-3.07257	1.14152e-07
Slc16a1	1.05791	1.51977e-07
Gdf11	-1.28645	1.54286e-07
Acadm	1.12079	2.63235e-07
Pde8a	1.32211	2.99802e-07
Lrrn1	1.90565	3.93441e-07
Cd36	1.40163	3.94501e-07
Dld	0.593519	4.79113e-07
Fgf1	1.70842	5.24673e-07
Serpinf1	-1.88916	6.08254e-07
Gpt	1.08753	6.08254e-07
Ndufb3	0.655912	6.65953e-07
Gstm7	1.94273	7.91247e-07
Hsdl2	1.10259	8.01773e-07
Chodl	-2.173	9.34025e-07
Fabp4	2.10562	9.34025e-07
Ankrd2	3.06614	1.19835e-06
Atp2a2	1.81966	1.64902e-06
Srrm4os	1.90487	1.64902e-06
Decr1	1.00333	1.71973e-06
Etfrf1	0.621361	1.71973e-06
Kera	-2.68019	1.77765e-06
Nek2	-7.74573	1.80438e-06
Mb	1.77204	2.16146e-06
Camta1	1.15507	3.14647e-06
Esrrg	1.66739	3.18976e-06
Itgbl1	-1.82425	3.36274e-06
Dhrs4	1.06387	3.58427e-06
Fhl1	1.97711	3.58427e-06
Col8a2	-2.11749	3.69906e-06
Acat1	1.03172	4.19352e-06
Chpt1	0.768277	5.33367e-06
Sdhd	0.674008	5.37383e-06
Acadl	1.35572	6.55632e-06
Dusp26	1.11839	6.97351e-06
Acsl1	0.865057	7.38914e-06
Hadh	0.762924	7.5438e-06
Tmem70	0.749031	1.06167e-05
Wif1	-2.36503	1.21807e-05
C1qa	-1.03742	1.24173e-05
P4ha1	-0.743195	1.25778e-05
Pamr1	-1.9602	1.25778e-05
Comp	-2.28424	1.3272e-05
Zfp521	-0.873254	1.35086e-05
Adamts2	-1.66409	1.35246e-05
C1ra	-0.876164	1.46148e-05
Coq8a	1.2181	1.76126e-05
Cat	0.982053	1.76126e-05
Basp1	-2.29146	1.76798e-05
Adgrd1	-1.37704	2.18254e-05
Eci1	0.96067	2.18942e-05
Myl12a	0.746949	2.19197e-05
Gbe1	1.05987	2.39553e-05
Acss2	1.28194	2.39553e-05
Igfbp6	-1.12776	2.41946e-05
Slc47a1	1.17361	2.79758e-05
Fndc1	-1.87633	3.05242e-05
Prxl2a	1.45959	3.05471e-05
Fmod	-1.73233	3.23183e-05
Cidea	5.01383	3.29247e-05
Tmem185a	-0.635035	3.29247e-05
Mss51	-2.44932	3.5484e-05
Agpat2	2.81485	3.57255e-05
Tnmd	-2.6263	3.68e-05
Thy1	-2.26242	4.26119e-05
Sdhb	0.885721	5.09696e-05
Myl10	1.54525	5.14769e-05
Htra4	-2.42888	5.62002e-05
Aldh2	0.990166	5.72132e-05
Mfap4	-3.14863	5.72132e-05
Myh7b	1.54851	5.72132e-05
Acadvl	0.957133	5.9712e-05
Npr3	1.86262	6.54186e-05
Medag	-1.04185	6.71801e-05
Ecrg4	-2.98488	6.80076e-05
Loxl2	-2.25142	7.79691e-05
Abi3bp	-1.44214	7.79691e-05
C1qc	-1.14864	8.03349e-05
Hadha	0.887493	8.68105e-05
Nat8l	3.69583	8.85449e-05
Gid4	-0.879105	0.000101027
Slc25a22	1.76321	0.000101027
Gas1	-1.4562	0.000104892
Dach2	2.87138	0.000105958
Ech1	1.13801	0.000106038
Tpx2	-1.59636	0.000117977
Car3	1.74299	0.00012064
Tlcd3b	0.975602	0.000120944
Col16a1	-2.15296	0.000123592
Myh3	1.37054	0.000128201
Nbl1	-0.763747	0.000132905
Ppara	1.73079	0.000133918
Camk2a	-0.568137	0.000133918
Dop1b	-0.692723	0.000140988
Cilp2	-2.724	0.000140988
Atp1b1	1.49486	0.000165661
Setd7	-0.728644	0.000165661
Tmem120b	1.43529	0.000165661
Hibadh	0.77783	0.000168578
Tmem120a	1.29808	0.00017641
Acss1	1.46934	0.000176893
Ppp1r14c	-0.792602	0.000176893
Mdh1	0.823976	0.000187006
Lama2	-1.00942	0.000189088
Mpzl2	3.37507	0.000191659
Camk1d	-1.69459	0.000194157
Tnxb	-1.49437	0.000211932
Ctsk	-1.95702	0.000223346
Srrm4	3.19653	0.000224411
Hadhb	1.02015	0.000236367
Homer1	-0.665394	0.000244622
Fn1	-2.00436	0.00024688
Casq2	1.77703	0.000247666
Cox7a2	0.496377	0.000255062
S100a4	-2.01233	0.000261714
Vegfa	0.733679	0.000266932
Fbln7	-2.17295	0.000282521
Sfrp4	-3.06532	0.000283342
Hspb6	0.87253	0.000293394
Echs1	1.19919	0.0002993
Pacsin1	-3.49066	0.000321085
Cox6c	0.613443	0.000353416
Aldh9a1	1.25946	0.000358426
Cd163	-1.48119	0.000362179
Csf2ra	-1.91724	0.000364692
Loxl4	-2.00332	0.000397774
Kyat3	0.94552	0.000397774
Aurka	-1.42965	0.000414414
Myl4	1.39796	0.000419583
2310020H05Rik	1.32039	0.000421916
Selenbp1	1.20437	0.000460187
Etfdh	0.984989	0.00046684
Mgst1	1.63311	0.000474301
Cd109	-2.15717	0.000474301
Pi15	-2.00371	0.000494926
Col12a1	-2.1355	0.000500514
Ptprv	-7.33668	0.000525014
Ndufa9	0.548421	0.000542605
Padi2	0.976803	0.000552314
Kcnc3	-1.32485	0.000565694
Vwa3b	1.67695	0.000585366
Pcolce2	-1.19016	0.000603408
Myl2	4.24261	0.000613765
Fndc5	1.10353	0.0006285
Psip1	-0.663497	0.0006285
Barx2	1.62122	0.000630235
Slc25a20	1.25395	0.000630235
Tgfbi	-0.735744	0.000647272
Antxr1	-1.81572	0.000669783
Cox8a	1.02697	0.000669783
Lmod2	2.16098	0.000672276
Tnni1	4.01847	0.000690255
Sln	3.23136	0.000690255
Col5a1	-2.22483	0.000711346
Sorbs1	1.73645	0.00071601
Lmo7	0.833308	0.000744354
Ecm1	-1.55478	0.000815904
Adgrl1	-1.11278	0.000885381
Exoc7	-1.03066	0.000895026
Fhl2	1.53725	0.000912334
Uqcrc2	0.606215	0.000914037
Fbn1	-2.11679	0.000923219
Ccl24	-2.42199	0.000932769
Tk1	-1.14988	0.00100729
Slc37a4	-0.733537	0.00100729
Tnnt1	3.78709	0.00105062
Mybpc1	0.912549	0.00105094
Olfml3	-1.21626	0.00109684
Dlst	0.591308	0.00112022
Esrrb	1.5757	0.00119598
Itga10	-1.89152	0.00123781
Wdr19	-1.4765	0.00127726
S100a6	-0.847152	0.00129327
Duox1	-3.2015	0.00135113
Pnpla2	1.41171	0.00135901
Chad	-1.99966	0.00135901
Aifm2	1.10247	0.0014277
Cracdl	3.42422	0.00148134
Mgll	1.18566	0.00148134
Arhgap29	0.60718	0.0014827
Perm1	0.909014	0.00148988
Apmap	0.798721	0.00149409
Cox7b	0.536581	0.00151159
Clic4	0.802147	0.00151526
Prph	-3.61309	0.0015288
Hsd17b10	0.845107	0.00155496
Gm13031	0.985218	0.00155996
Thbs3	-1.95071	0.00169643
Col14a1	-2.09552	0.00172896
Hspa9	0.731968	0.00177393
Tmem45a	-2.36307	0.00179212
Map3k14	0.905117	0.00183457
Pla2g12a	1.57971	0.00184386
Acsm5	4.52933	0.00190342
Sim1	2.38336	0.00192812
Sparc	-1.95332	0.00197957
Colec12	-1.01743	0.00198667
Mmp2	-1.35089	0.00198937
Car2	1.09315	0.00216816
Hsd17b4	0.587486	0.00217804
Eci3	4.27802	0.00219033
Dlc1	0.769564	0.00223726
Sdha	0.604243	0.00226302
Btbd1	0.690561	0.00240204
Sdhc	0.492872	0.00240204
Cpt2	0.741064	0.0024629
Xpr1	-0.811902	0.00258308
Klhl34	2.07305	0.00258358
Six2	-1.57589	0.00265656
Twist1	-1.70663	0.00265656
Kcnk3	3.65615	0.00265656
Atp5g3	0.612281	0.00267872
Mkx	-1.9011	0.00267872
Hibch	0.751627	0.0026801
Trp63	1.511	0.00281728
1700071M16Rik	-1.6572	0.00282301
Pcolce	-1.85268	0.00299035
Atp5a1	0.5819	0.00300384
Mbp	0.936174	0.00300895
Csf1r	-1.212	0.00306697
Cpeb1	-1.50413	0.00310791
Itm2c	-0.679409	0.00310791
Ssc5d	-2.22927	0.00313209
Tnnc1	4.07521	0.00313209
Btnl9	1.94153	0.00313589
Myh1	1.1891	0.00320584
Robo1	-2.18726	0.00325019
Ccn3	-1.30978	0.00325019
Psme1	0.629498	0.00372046
Atp5c1	0.557427	0.00375616
Calm1	-0.63555	0.00382507
Cox6a1	1.37302	0.00384889
Mir3076	2.94124	0.00401187
Arl11	-5.36828	0.00410609
Got1	1.39699	0.00413255
Lpar1	-1.15266	0.00413255
Prg4	-1.77361	0.00414659
Echdc1	0.573943	0.00415106
Erc2	4.32809	0.00415106
Khdrbs3	1.12267	0.00419343
Uqcrh	0.467731	0.00419343
Egfl6	-2.062	0.00420452
Col5a2	-2.09374	0.00426082
Nudt7	0.956759	0.0042627
Map7d1	-0.567621	0.0043002
Tbx3	1.095	0.00436684
Galr2	-3.69682	0.00438856
Ivd	0.802898	0.00439991
Fam180a	-2.14752	0.0046327
Ulk2	-0.466031	0.00469387
Idh3b	0.620273	0.00490189
Pdgfra	-0.856389	0.00490189
Atp5o	0.505215	0.00495985
Lrp2bp	-0.933179	0.00495985
H4c9	-0.780358	0.00497902
Scara5	-0.905367	0.00507871
Fkbp10	-1.30306	0.00510188
Pbk	-6.65282	0.00514997
Dpt	-1.01191	0.00514997
Arhgap24	0.788704	0.00514997
H2-Q10	4.21244	0.00528791
Vnn1	-5.59572	0.00530246
Reps2	-1.50603	0.00543865
Tigd4	-0.788814	0.00558397
Pcsk4	1.90743	0.00559203
Scara3	-1.0897	0.00561128
Bmp1	-1.41137	0.00563904
Megf10	-2.02658	0.00565832
Cfd	2.08759	0.00569316
Anxa1	-0.598485	0.00570716
Ndufs1	0.515046	0.00570716
Car5b	2.40335	0.00570716
Gsta4	0.859253	0.00570716
Misp3	-1.32818	0.00570716
Pparg	2.09299	0.00571345
Lyve1	-0.966086	0.00571345
Rragd	-0.424145	0.00572424
Susd2	-1.29083	0.00573508
Dkk2	-0.915007	0.00573508
Xirp1	1.93543	0.00576397
Sbk3	3.0405	0.00576397
Sema3c	-0.773235	0.00577794
Myoc	-1.38835	0.00595032
Mrps5	0.547587	0.00595032
A530016L24Rik	2.96073	0.00595032
Pdgfrl	-2.16714	0.00597349
Amy1	1.85029	0.00605869
Emilin2	-1.65266	0.00609627
Ddt	0.90214	0.00610266
Col6a1	-1.81583	0.00612653
Cdh22	4.10091	0.00638633
Lipe	1.7105	0.00651111
Emid1	-0.906984	0.00656782
Aldh1l1	1.24844	0.00660084
Atf3	2.00965	0.00672672
Col1a2	-3.02557	0.00673231
Por	1.15863	0.00680834
Bgn	-1.32291	0.00680834
Akr1c18	-6.78338	0.00700329
Emp1	-0.813148	0.00700329
Myof	-1.17602	0.00700329
Gnmt	3.52153	0.00711035
Gcdh	0.921997	0.00712701
Pla2g7	-1.23144	0.0072964
Vgll2	0.824145	0.00742915
Sdc1	-1.00095	0.00760041
Pccb	0.488154	0.0078715
Lyz2	-1.14085	0.00791781
Atp5j2	0.442727	0.00806175
Gamt	-1.4951	0.00810039
Aspa	1.17596	0.00810039
Lrp1	-0.800083	0.0081127
Qk	0.577218	0.0081127
Gstk1	0.973101	0.00812999
Il1rn	-7.33402	0.00829205
Prdm4	-0.537754	0.00908731
Ntrk3	3.80213	0.00916665
Foxred1	0.470038	0.00917824
Slc44a3	4.05797	0.00917824
Pi16	-1.5432	0.00920487
Zfp641	-0.790561	0.00925057
Ndufv2	0.479721	0.00926603
Acad12	0.624303	0.00929533
Pm20d2	0.648488	0.0095533
C1qb	-0.756013	0.0095845
2810001G20Rik	1.27268	0.0098586
Cryab	0.832163	0.00987489
Adk	0.543778	0.00989353
Sdcbp	0.421169	0.010001
Suclg2	0.699422	0.010102
Vasn	-0.88088	0.0101239
Acot2	2.0778	0.0102659
Itga11	-1.72621	0.0103714
Lsp1	-0.841763	0.0105183
Ndufa5	0.458317	0.0105705
Aldh6a1	0.727874	0.0105779
Ino80dos	0.513963	0.0105779
Ndufa4	0.511564	0.0106649
Wbp1	0.612599	0.0106649
Nrap	0.78659	0.0106649
Fabp3	1.31977	0.0106922
Acads	0.731739	0.0107058
Stard7	0.642719	0.0107563
Matn4	-2.23487	0.0109547
Homer2	1.07293	0.0109547
Raph1	0.881484	0.0109547
Fgl2	-0.787689	0.0109547
Myh7	4.06352	0.0109547
Prkag3	-1.06727	0.0110511
Serping1	-0.742645	0.0110511
Myl3	4.1558	0.0110511
Aurkb	-5.83953	0.0112802
Nrep	-1.68662	0.0112872
Ptp4a3	1.37075	0.0114475
Bmx	2.39415	0.0114752
Coasy	0.708672	0.011543
Syk	-1.21737	0.0115542
Ksr1	-0.598597	0.0116122
Acox1	0.707365	0.0116582
Tmem87a	-0.497542	0.0116999
Pde3b	2.00638	0.011709
Cds2	0.460022	0.0117451
Sfrp5	1.51475	0.0119858
C1qtnf6	-2.11793	0.0119858
Cbr2	-1.40434	0.0119858
Mir704	-2.50138	0.0120487
Dicer1	-0.468624	0.0120767
Cadm3	-0.953161	0.0120807
Ppp1r1a	1.32167	0.0120807
Wdr59	-0.824122	0.0122703
Prkg1	1.18976	0.0123624
Gpat3	1.37919	0.01241
Plbd1	1.09606	0.01241
Tiam2	0.855178	0.0127007
Ptgfrn	-1.39556	0.0133141
Spast	-0.515134	0.0133754
Mtarc1	3.28523	0.0133754
Otud1	1.57778	0.0134395
Col11a1	-3.12121	0.0134749
Mettl15	0.836102	0.0135928
Wnt2	-7.19495	0.0137625
Uqcrfs1	0.58956	0.0139868
Pdhb	0.406965	0.014041
Acot4	2.869	0.0140892
Amigo1	-0.667116	0.0141657
Nudt8	0.709187	0.0141657
Slc25a34	1.9182	0.0141705
Igfn1	-1.65298	0.0141705
Man1a	-0.794168	0.0142586
Vegfb	0.701106	0.0142586
Mrap	2.60112	0.0142586
Axl	-0.893451	0.0142919
Igfbp5	-1.41888	0.0142919
S100a1	0.643134	0.0142919
Cyba	-0.828439	0.0143208
Nipsnap2	0.526984	0.0143859
Man2a2	-0.417566	0.0143859
Id1	1.11333	0.0145298
Echdc3	0.772842	0.0149421
Tmem179	3.16854	0.0149421
Gsto1	0.539147	0.0151472
Phyh	0.854458	0.0151472
Scarf2	-1.12039	0.0152503
Fam126b	1.04123	0.0152847
Cacna1g	-2.24442	0.0156113
Cmtm4	0.979298	0.0157009
Calm3	-0.595996	0.0157096
Eya1	-0.661151	0.015821
Hpse	-1.87947	0.015982
Fcna	-1.47257	0.0160986
Zbtb21	0.951787	0.0161338
Mhrt	3.94364	0.0162364
Plin5	1.81418	0.0164436
Ppic	-1.0818	0.0164496
Slc38a4	-1.14687	0.0164658
Tmem143	0.552718	0.0164911
Col1a1	-3.23944	0.0165195
Nme7	1.08098	0.0165829
Dnajb4	0.74157	0.0165829
Dnm2	0.673673	0.0165829
Tnfrsf12a	1.44063	0.0166701
Elmo2	-0.589531	0.0166925
Acot13	0.415434	0.0168403
Yjefn3	0.921514	0.0171894
Map3k15	0.490935	0.0176084
Ifi204	-0.81088	0.0176084
Atp5b	0.524014	0.0178549
Cxadr	2.06852	0.0180294
Cox6b1	0.490518	0.0182121
Iscu	0.682317	0.0183043
Got2	0.692518	0.0183861
Acer2	1.39978	0.0185236
Smpdl3b	-1.35588	0.0186039
Myo1e	-0.802007	0.0186039
Fh1	0.513882	0.0187725
Ginm1	0.668868	0.0189773
Plxdc2	-0.727637	0.0191534
Sgsh	-1.06399	0.0191595
Ntn1	-0.714375	0.0191732
Col5a3	-1.73129	0.0192764
Plpp6	1.22778	0.0192764
Gm19299	-2.14178	0.0192764
Vill	1.8045	0.0193127
Timm17a	0.4991	0.0197326
Neto2	-1.92156	0.019862
Kif2c	-6.37766	0.0201841
B3galt2	2.0501	0.0201898
Cyc1	0.495535	0.0201935
Ppm1n	-2.86935	0.0201935
Guf1	0.494538	0.0202559
Vit	-1.44818	0.0205368
Lamc1	-0.83595	0.0205532
Lss	1.21566	0.0205532
Fstl1	-1.60806	0.0205619
Nodal	-3.92485	0.0205619
Tmem233	-0.562903	0.020585
Ccr1	-2.33566	0.0207224
Lgi3	-5.27231	0.0209338
Fasn	3.50641	0.0209918
Scd3	3.24296	0.0209918
Sh3rf2	0.519856	0.0212462
Zfp61	-1.00268	0.0212627
Ndufb8	0.408793	0.0212686
Fam171b	-1.54837	0.0217249
Sh2d7	-0.580828	0.0219226
Ctnna1	0.464393	0.0219945
Gatd3a	0.637462	0.0220359
Mrpl14	0.610343	0.0222178
P3h3	-1.29282	0.0222583
Spon2	-2.92848	0.0222583
Ccdc88c	-0.697907	0.0222939
Sod2	0.469555	0.0224877
C1qtnf1	-1.47416	0.0227003
Plin2	0.688456	0.0227003
Zfp454	-1.59033	0.0227003
Sema3e	-1.16556	0.0228019
Lhfp	-0.702154	0.0228949
Ttc9	1.37118	0.0231159
Col18a1	-1.08214	0.0236682
Ace	-0.918716	0.0236682
Fam83d	-1.83554	0.0236682
Mrpl45	0.395388	0.0238459
Rtkn	-0.672703	0.0239678
Blcap	0.56763	0.0241677
Pdlim4	-1.06039	0.0245007
Dse	-1.07501	0.0245007
Coq5	0.560758	0.0245007
Dact2	-1.88055	0.0245007
Lmcd1	0.991947	0.0245864
Tmem117	-0.676473	0.0247012
Atp5md	0.474852	0.0247032
Prdx2	0.450157	0.0248466
Lgi1	2.28928	0.0248466
Cnrip1	-1.69195	0.0248829
Ccbe1	-1.2415	0.0250026
Gm14698	-0.807573	0.0250026
Leo1	-0.857258	0.0250677
Klb	3.52126	0.0251641
Retn	2.92932	0.0253557
Zfand1	0.870167	0.0253557
Dnm3os	-1.49904	0.0255959
Cfp	-1.28781	0.0257194
Piezo1	-0.740031	0.0257194
Mrln	-0.822412	0.0257194
Alox5	-1.87421	0.0257194
Ndufb10	0.458733	0.0257194
Tmem65	0.815024	0.0257194
Id3	0.722101	0.0257542
Rapgef4	1.25683	0.025774
Dnajc9	0.458594	0.0258881
Slc2a10	-1.60645	0.0258881
Crat	0.491777	0.026288
Acvr2a	-0.548459	0.026288
Mrm3	0.612851	0.0262986
4930523C07Rik	0.853651	0.0263208
Inafm2	0.994009	0.0263641
1500012K07Rik	3.52334	0.0263652
Apool	0.463943	0.026466
Ccn5	-2.93557	0.026466
Sgcb	-0.518299	0.026701
Fam78a	-1.37563	0.0270255
Rnase4	-0.788773	0.0273683
Ero1a	0.813205	0.0275609
Ltbp3	-0.465641	0.0275799
Dnajb1	0.837177	0.0277755
Dpp4	-1.20069	0.0281305
Epas1	0.71515	0.028297
Mreg	0.527532	0.028297
Dbi	0.909369	0.0284598
Alas1	0.558195	0.0284598
Cidec	2.45968	0.0285517
Poglut3	-0.982904	0.0285517
Acvr1c	2.05855	0.0286423
Ercc6l2	-0.527271	0.0290623
H2-Ke6	0.690746	0.0290648
Prdx3	0.483989	0.0295817
Ndufb5	0.465065	0.0295817
Hrob	-6.01935	0.029819
Abra	1.4572	0.029819
Ucp1	6.92009	0.0300858
Gm5532	2.42982	0.0304039
Cercam	-1.86249	0.030434
Sox9	1.17267	0.0305253
Idh3g	0.489007	0.0305253
Fgfrl1	0.674534	0.0305253
Entpd2	-1.16517	0.0305253
Ptges2	0.440161	0.0305253
Itga4	-0.94383	0.0305253
Acad10	0.837799	0.0305253
Col4a5	-1.39933	0.0305253
B3galnt2	-0.881309	0.0305253
P2ry6	-1.47673	0.0305253
Kdr	1.27997	0.0305253
Gm10549	-2.85859	0.0305253
Slc25a35	0.910547	0.0306499
Adgre1	-1.27801	0.0307086
Clec11a	-2.10876	0.0307921
Lingo3	-0.782095	0.030823
Prdx5	0.51931	0.0310268
Reep4	-1.44622	0.0312277
Edn3	-2.57028	0.0315535
Olfml2a	-1.53112	0.0315535
Acaca	2.49368	0.0316212
Atp10a	-1.10202	0.0316212
Cks1b	-1.06122	0.0316212
Scp2	0.457263	0.0316212
Pdha1	0.464511	0.0316212
Nme1	0.696848	0.0316212
Slc25a1	3.22927	0.0316324
Irak2	1.38797	0.0316459
Clcn4	-0.478594	0.0316789
A530013C23Rik	1.07839	0.0316789
Cnksr3	1.71251	0.0316789
Gfpt1	-0.493863	0.0316789
Dusp18	1.47477	0.0316789
Slc25a3	0.590614	0.0316789
Calm4	-5.98173	0.0320284
Atp5pb	0.469192	0.0321105
Orm1	2.90748	0.0322449
Prdm8	-1.70994	0.032436
Coq7	0.544304	0.032545
Ttll4	-0.78902	0.0325829
Rbp7	1.67197	0.0326467
Fundc2	0.388508	0.0326467
Phldb3	-2.16823	0.0326467
Spata6l	1.88507	0.0331032
Cox4i1	0.525861	0.0331255
Uqcrb	0.35821	0.03325
Mccc2	0.490538	0.03325
Antxr2	-0.896686	0.03325
Tmem184a	2.60337	0.03325
Ndufb6	0.473687	0.03325
Cytl1	1.58056	0.0334618
Mfap5	-1.5512	0.0336515
Kremen1	0.67393	0.0339676
Tbc1d4	0.796748	0.0341494
Mmut	0.467324	0.034172
Snx33	-0.862448	0.0342523
Slc2a1	1.04398	0.0343765
Plpp7	-0.788601	0.0343765
Sugct	1.94344	0.0345007
Txn2	0.416512	0.0345406
Acsm3	3.6484	0.0345406
Ccdc66	0.586354	0.0345406
Kcnb1	-0.955459	0.0346575
Suclg1	0.364807	0.0347397
Sh3pxd2b	-1.28757	0.0347713
Pck1	3.005	0.0348191
Agpat3	0.480859	0.0348969
Mecr	0.618065	0.0349936
Methig1	-5.51538	0.0354369
Angptl1	-1.79904	0.0355997
Tbrg4	0.475888	0.0357878
Tkt	2.77815	0.0357878
Bbof1	0.672055	0.0357878
Lepr	-0.979843	0.0357878
Uqcr10	0.420919	0.0359755
F13a1	-1.22898	0.0363084
Cs	0.407219	0.0366723
Dpysl2	-0.874674	0.0366723
E130215H24Rik	1.75334	0.0368109
Mical1	-0.889415	0.0370882
Gm11747	-1.39158	0.0370882
Vcan	-1.88229	0.0371546
Sucla2	0.374014	0.0379357
Mdga1	-1.39464	0.0379536
Ccn4	-2.5976	0.0380325
Ndufv1	0.61343	0.0380325
Abhd15	1.8291	0.0381621
Ndufa10	0.525065	0.0381621
Slc6a9	-0.758968	0.0381621
Gdpd5	-1.11268	0.0382498
Sgsm2	-1.42352	0.0384911
Tcaim	0.53355	0.0384911
Reep1	-0.580743	0.0384911
1700037H04Rik	1.46299	0.0389891
Plet1os	1.01892	0.0389891
Ndufa6	0.416507	0.0390567
Srr	-0.412169	0.0390907
Ptpn3	1.14776	0.0392995
Clec3b	-1.2537	0.0393486
Gm15915	1.76451	0.0395916
Amotl2	1.33867	0.0399413
Phyhd1	0.965966	0.0400314
Ccdc3	-1.11303	0.0400726
Plpbp	0.576646	0.0400726
Dhrs11	0.783849	0.0403299
Dnmbp	-0.574439	0.0405508
Mrps9	0.574805	0.0408837
Pank1	1.46537	0.0408986
Pyroxd2	-1.93254	0.040999
Slc66a2	0.856201	0.0410049
Chchd3	0.450637	0.0410837
9030619P08Rik	-6.61359	0.0412688
Slc39a13	-0.405286	0.0413349
Slc38a3	1.26873	0.0414509
Cenpq	0.671945	0.0415459
Ndufaf5	0.450749	0.0416211
Ckmt2	0.808303	0.0416749
Ndufs8	0.370237	0.0417202
Ndufb9	0.407835	0.0421043
Zp2	4.75924	0.0421717
Cdon	-0.974009	0.0422144
Ms4a14	-3.31597	0.0422144
Cyfip2	1.80615	0.0426894
Galnt16	-0.992945	0.0426929
Gm10814	-0.628626	0.04275
Acss2os	1.29882	0.0427782
Fbln1	-1.0727	0.043831
Pxmp2	0.592817	0.043831
Gpr153	-1.01331	0.0439118
Fbln2	-0.580678	0.0439118
Trim46	-4.20971	0.0439528
Ano5	-0.438175	0.0439528
Hmcn2	-1.05504	0.0439528
Tmem26	-3.89222	0.0439528
Slc1a1	1.59665	0.0440137
Cox10	0.581537	0.0440137
Mccc1	0.569097	0.0440403
Fdft1	0.881094	0.0440679
Edem3	-0.687865	0.0440679
Elovl3	2.49994	0.0451208
Acad11	0.381162	0.0451208
Sema3f	0.83511	0.0451497
Myo5b	2.35783	0.0452029
Tlr7	-1.40858	0.0454626
Spon1	-1.24686	0.0456992
Hcar1	2.7887	0.0458474
Oas3	-4.98045	0.0459001
Larp1b	-0.309068	0.0460569
Qprt	-2.26525	0.0462313
Col11a2	-1.83117	0.0468392
Prkar2b	2.87741	0.0470394
Dcn	-0.601556	0.0470394
Phykpl	0.54298	0.0470394
Col2a1	-4.45902	0.0470394
Naprt	0.74034	0.0470394
Btnl2	-4.64755	0.0470394
1700001O22Rik	-3.81629	0.0470394
Bdh1	2.88235	0.0470394
Coq3	0.593235	0.0470999
Bbox1	-6.52979	0.0471037
Lypd6	-1.67553	0.0471037
Hectd2os	0.780542	0.0471037
Csrp3	2.48357	0.0474444
Mrpl13	0.376177	0.0474785
Lamc3	-1.18717	0.0474785
Ndufa11	0.408754	0.0475253
Ampd3	1.26177	0.0475398
Rhobtb2	-0.779047	0.0475398
Dusp4	1.24755	0.0481218
Col6a6	-1.55728	0.0485822
C1qtnf3	-2.45085	0.0496997
Fgd4	-1.24845	0.0498638
Slc25a10	1.87652	0.0499018
Hpn	0.803723	0.0500041
Atp5e	0.396262	0.0511741
Phkg1	-0.373701	0.0511741
Fam151a	0.942597	0.0511741
Capg	-0.819643	0.0511741
Vasp	-1.18089	0.0514962
C330018A13Rik	-1.9121	0.0514962
Arhgap45	-1.30107	0.0516576
Chrd	-1.04681	0.0518911
Adipoq	2.23083	0.0518911
Ms4a6d	-1.6623	0.0518911
Hspd1	0.345377	0.0518911
Arxes2	3.05969	0.0518911
Nid1	-0.942927	0.0521675
Prr7	-2.87138	0.0521675
Fam13a	1.60414	0.0521675
Bckdha	0.923504	0.0521675
Slc36a2	2.90842	0.0523412
Dusp3	-0.466105	0.0523861
Cst6	0.915034	0.0523861
Perp	1.52988	0.0524419
Cyp4f39	-1.51656	0.0524419
Dgat1	1.11029	0.0524641
Tmed5	0.777449	0.0524641
E030030I06Rik	3.16581	0.052698
Poln	1.80149	0.0527446
Fcmr	6.12407	0.0531356
Asb11	0.921372	0.0532404
Ehbp1l1	-0.397545	0.0534514
Stk17b	-0.646935	0.053508
Tie1	0.46842	0.053508
Scx	-1.29208	0.053508
Ndufs2	0.561601	0.0537686
Pacs1	0.763056	0.0537686
Tlcd4	-0.448882	0.0537686
Mcee	0.5247	0.0547756
Adcy9	-0.565294	0.0549327
Dnaja4	0.555992	0.0551849
Gpsm2	-0.825855	0.0556773
Mpc1	0.56177	0.0558675
Sim2	0.840214	0.0558675
Map2k6	-0.620583	0.0560966
Mrps35	0.536349	0.0563512
Ptprc	-1.33652	0.0564265
Asns	1.89167	0.0564265
Fsd2	-0.51208	0.0564265
Cd248	-1.91387	0.0564265
Cpt1b	0.637399	0.0566061
Gm5431	-2.26021	0.0569566
Lin7c	0.498436	0.0569873
Gm2614	0.781058	0.0573998
Sirpa	-1.00995	0.0576344
Tmem69	0.359117	0.057787
Nars2	0.590945	0.0580185
Zfp239	-3.33081	0.0585314
H2ax	-0.758425	0.0586143
Bco2	-3.84684	0.0592234
Adamts14	-1.61384	0.0592234
Acp5	1.77337	0.0593668
Micos13	0.412078	0.0597243
Col13a1	-1.40455	0.0597243
Lrrn4cl	-1.2418	0.0597243
Gm38394	-0.725149	0.0597243
Vac14	0.620817	0.0597271
Paox	1.34602	0.059994
Tmem64	-0.288239	0.059994
Grhl1	2.24657	0.0600922
Ctss	-0.98091	0.060979
Gnpat	0.379705	0.0610112
Tmcc2	-0.549544	0.0615387
Pdpn	-1.23756	0.0617478
Afg3l2	0.454601	0.0619693
Miat	-2.04387	0.0619693
Maob	0.969584	0.0620965
Rfxap	-0.456395	0.0624927
Mfng	1.25561	0.0625777
Jph2	-0.402871	0.0626962
Ifrd1	1.01495	0.062719
Larp6	-1.12445	0.062719
Gsg1l	-3.97587	0.062719
Cerkl	-1.41834	0.062719
Smoc1	1.95647	0.0630025
Bag1	0.38456	0.0630025
Lctl	2.45175	0.0630025
Cebpa	1.59448	0.0630025
Smim13	-0.483989	0.0630035
Ect2	-4.31802	0.0631264
Emilin3	-2.32505	0.0631264
Mtch2	0.37391	0.0631385
Rasd1	1.91004	0.0631385
Itga2	-2.09757	0.0633004
Aldh5a1	0.617933	0.0633891
Kcns1	-2.23496	0.0633891
Ostn	1.87109	0.0633891
Insyn2b	1.8019	0.0633891
Itsn1	-0.426047	0.0634376
Ptgis	-1.27754	0.0638005
Rcn3	-1.3836	0.0638146
5430402O13Rik	5.54443	0.0643376
Dnm1	-1.28256	0.064666
Fbxo21	0.730016	0.0649984
Clstn3	2.32559	0.0652368
Ift122	-0.803042	0.0653855
Chrna2	3.51649	0.0653882
Pitpnm1	0.703213	0.0655832
Sumf2	-0.438083	0.0655832
Mrc1	-1.1798	0.0657439
Dkk3	-2.45428	0.0661592
Wfs1	0.78563	0.0661592
Wnk1	-0.428528	0.0661592
Tmsb15b2	1.49275	0.0663231
Adgrl4	0.583531	0.0667915
Chpf	-1.23572	0.0673623
Tmem128	0.677656	0.0673623
H2-K1	0.644169	0.0674335
Slc25a11	0.436156	0.0678119
Srpx2	-1.42451	0.068201
Mmp14	-1.03225	0.0683981
Supv3l1	0.483398	0.0683981
Itpr1	-0.883277	0.0683981
Hmgn3	-0.992232	0.0684829
Uqcrc1	0.512967	0.0685273
Slc24a3	1.64365	0.0685273
Zdhhc23	1.93723	0.0690775
Mast4	-0.673481	0.0691848
Cpt1c	-1.68203	0.0691941
Gfpt2	-0.846734	0.0691941
Secisbp2l	0.39392	0.0696661
Mtmr11	-0.947006	0.0696668
Ccdc85a	0.576283	0.0696799
Magoh	0.576517	0.0698849
Ppm1k	0.836763	0.0698849
Numbl	-1.03822	0.0700879
Cybb	-1.53472	0.0702876
Retsat	0.694508	0.0702876
Zfp414	-0.997514	0.0704735
Mex3b	-1.80411	0.0706161
Ddah2	-1.1179	0.0716735
Psme4	-0.532207	0.0718888
Gm44502	0.638011	0.0719065
Zhx3	-0.687284	0.0721174
Usp40	0.549039	0.0722649
Creg1	-0.36232	0.0722649
Scpep1	-0.690349	0.0724824
Cbfb	-0.620346	0.0724824
Lrrc52	2.83158	0.0724824
Usp18	-1.22489	0.0727101
Stard10	0.350059	0.0727607
Ces1f	3.27212	0.0727607
Ndrg4	-1.63249	0.0727607
Tmcc1	-0.519409	0.0728081
C030006K11Rik	0.534555	0.0728642
Marco	-6.92754	0.0735715
Ddah1	-1.08455	0.073653
Nudt11	-1.49881	0.0739705
Ret	-1.50956	0.0739975
Gba	-0.490575	0.074028
Ttf2	-0.644205	0.074028
Adap2	-1.18321	0.0745052
Dlg4	-1.69307	0.0745052
Aldh1a7	1.93359	0.0745052
Polq	1.40662	0.075082
1700016C15Rik	3.58055	0.0752283
Palmd	0.577669	0.0753943
Blnk	-1.36908	0.075535
Phb2	0.545118	0.0755605
Aoc3	1.57946	0.0757818
Nos3	0.636841	0.0757818
Scd1	3.1677	0.0757818
Dpy19l4	-0.484439	0.0757818
Zfp52	0.97119	0.0757818
Sema6c	-0.675639	0.0762513
Myot	0.75567	0.0763968
Acadsb	0.622186	0.0769657
Stxbp5	-0.543253	0.0773394
Atg10	0.440608	0.0773394
Coro1c	-0.609636	0.0779123
Prrx2	-1.70426	0.0779123
Sfrp2	-2.46819	0.078177
Fabp5	1.80317	0.0783521
Igsf10	-1.75277	0.0783521
Igsf3	-1.21724	0.0783521
Samd14	-0.843133	0.0783521
Synpo2	0.331554	0.0783521
Pmvk	0.742697	0.0783571
Trnau1ap	0.66511	0.0787986
Als2cl	0.568486	0.0789839
Mpped2	1.55924	0.0790219
Adgrb2	-1.56123	0.0796273
Apobec1	-0.881462	0.0798908
Slc4a8	0.950718	0.0801263
Zfp770	0.720253	0.0801614
Acly	2.52025	0.0806106
Ttc38	0.764067	0.0806106
Brdt	-1.2627	0.0806218
Styx	-0.657114	0.080987
Ppp2ca	0.572551	0.0810399
Gstz1	0.723133	0.0810399
Scn1b	-0.392103	0.0814601
Frmd4b	-0.713778	0.0814601
Mad2l1bp	0.70057	0.0814601
Rnf146	0.393047	0.0814601
Ghitm	0.487876	0.0816373
G0s2	1.78796	0.0818591
Cd1d1	1.98322	0.0818591
Rbmx	0.557267	0.0818591
Pld5	-1.02187	0.0818591
Fkbp3	0.304561	0.0819999
Fam20c	-0.799414	0.0819999
Slc37a3	-0.652557	0.0819999
Clybl	0.479151	0.0827245
Ffar2	1.66605	0.0827245
Sfrp1	-1.08095	0.0828635
Gpihbp1	0.979274	0.0831144
Aqp4	1.27167	0.0831144
Timm50	0.456439	0.0838104
Cd84	-1.55288	0.0838104
A530053G22Rik	5.7848	0.0838104
Adam23	-1.29615	0.0845836
Nup210	-0.468868	0.0851851
Ces1d	1.42598	0.0851851
Lama3	-1.05615	0.085236
Nkd2	-2.00649	0.0853159
Hmgcl	0.311886	0.0854286
Fras1	-0.973833	0.0854286
Myl6b	0.842071	0.085622
Scin	-1.0926	0.0856908
Grpel1	0.50979	0.0858355
Ckap2l	-3.24192	0.0858513
Micall1	0.476313	0.0865245
Cip2a	-1.58523	0.0869234
Immp2l	0.726343	0.0870866
Gdf10	-0.916309	0.0870928
Plek	-1.3717	0.0871648
Plekhf1	-0.707861	0.0871648
Enpp3	-1.06242	0.0872794
Pcsk5	-1.4573	0.087296
Cd83	-1.84766	0.087433
Camkk1	-2.05009	0.0875374
Htra3	-1.10333	0.0875374
Tmed3	-0.491532	0.0875374
1190005I06Rik	2.32701	0.0876061
Gdi1	0.392735	0.0879653
Elovl6	3.58762	0.0879653
Ehhadh	0.872636	0.0880209
Chst5	-5.88799	0.0880209
Tspyl3	-1.82526	0.0880209
Eaf2	3.78628	0.0881086
Tnnt2	1.33634	0.0881086
Slc19a2	1.27026	0.0881086
Lrpprc	0.477016	0.0885227
BC048679	2.65443	0.0885227
Ndufa8	0.377146	0.0890765
Tmem159	0.552084	0.0890956
Pex6	0.34526	0.0891059
Prkag1	0.386125	0.0893995
Myocos	-1.22628	0.0897389
Ppid	-0.338864	0.0897898
Il15	1.31863	0.0897898
Cdo1	2.64599	0.0898783
Retnla	-1.2585	0.0904874
Gdap1	-1.11508	0.090499
Mrpl28	0.370371	0.0907278
Serpina3g	-6.04213	0.0907278
Ndufs3	0.434081	0.0909287
Mafk	1.40414	0.0909637
Cited4	-1.47446	0.091444
Arhgef25	-0.709201	0.0918087
C1qtnf2	-2.01246	0.0919858
Fggy	0.775671	0.0921378
Rpl17-ps9	0.604592	0.0921378
Tbce	-0.597824	0.0924989
Cdkl3	0.845244	0.0927525
Acot1	3.50872	0.0929443
BC034090	-1.85656	0.0931594
Klhl31	-0.821051	0.0931594
Gabpb1	0.617241	0.093454
Utp14b	-1.08201	0.0938175
Stac3	-0.341686	0.0938858
Ski	-0.454413	0.0946526
Uqcrq	0.44783	0.0947393
Fgfr4	-1.87122	0.0948062
Cyp2e1	2.3493	0.0949304
Slc40a1	0.982833	0.0949304
Thrsp	2.66234	0.0949304
Erp44	-0.332475	0.0950916
Dram1	1.13511	0.0953462
Sec24d	-0.887334	0.0953462
Auh	0.607093	0.0953626
Mamld1	-1.15073	0.0953626
Csad	0.939234	0.0962606
Notch1	0.699878	0.0962606
Trim62	-1.59802	0.0962606
Bnip3	0.731103	0.0962606
Sulf1	-0.880018	0.0965981
Ptprk	0.717124	0.0965981
Zeb1	-0.312238	0.0965981
Mre11a	-0.45649	0.0971009
Tdg	-0.612158	0.0974953
Mdh2	0.445857	0.0975546
Pecam1	0.597849	0.0975825
Rbp4	2.00307	0.0975825
Me3	0.529525	0.0975825
Entpd1	-0.423562	0.0975825
Chchd1	0.413901	0.0977307
Kcp	-1.46327	0.0980494
Unc5a	-0.612831	0.0985468
Ankrd1	1.26837	0.0986128
Abl1	-0.445748	0.0986128
Dbt	0.568163	0.098645
Itpkb	0.509121	0.098645
Tubb6	0.833979	0.0988715
Hey2	1.83036	0.0993037
Rhobtb3	-0.488526	0.0993037
Yrdc	1.14729	0.0993037
Cd300lg	0.611793	0.0996074
Galnt10	-0.748478	0.0997655
Ecm2	-0.879756	0.0997655
Mettl7a2	-3.33981	0.0997655
Pdss1	0.512206	0.0998108
Aven	-0.412146	0.0998485
Ndufc2	0.33166	0.0998485
Ddr2	-1.13641	0.0998743
Fbp2	0.977754	0.0999384
Grsf1	0.419781	0.10035
Pmepa1	-0.90087	0.10038
Nceh1	1.07402	0.10051
Atp11a	-0.461244	0.10051
Penk	-0.887237	0.10051
Mgst2	4.70216	0.10051
Mrc2	-1.23387	0.100925
Fdxr	0.859977	0.101153
Gprc5b	0.711719	0.10146
Dnase1l1	-0.37771	0.10146
Lyrm7	0.69393	0.10146
Ablim1 ENSMUSG00000025085	0.580938	0.10146
Cox20	0.455324	0.10146
Mustn1	0.789837	0.10146
Kcne4	1.36321	0.10146
Immt	0.424325	0.10146
Mfap2	-1.72053	0.10146
C4b	-1.03729	0.10146
Cox17	0.370435	0.101847
Stx2	-0.628209	0.101979
Atoh8	1.13063	0.102056
Gas7	-1.05044	0.102205
Sox8	-2.75826	0.102394
Ints8	-0.464969	0.102394
Engase	-1.26184	0.102445
Cdc14b	-0.597827	0.103415
Hdhd5	0.469551	0.103415
P2rx6	-0.533988	0.104041
Tanc2	-0.859091	0.104041
Adam19	-1.77859	0.104354
Loxl1	-1.53423	0.104427
Fitm2	0.417064	0.104489
Tor4a	-1.42894	0.104561
Ifih1	0.572657	0.104708
Ubn1	-0.460214	0.105972
Mmp27	-2.56666	0.106036
Dok2	-1.19256	0.106728
Efhd1	-1.46526	0.106728
Adam33	-1.11767	0.106728
Atp13a2	-0.417612	0.106728
Stox2	-0.682403	0.106728
Gm15501	0.480501	0.107013
Cenpv	0.578424	0.107223
Olfml2b	-1.46828	0.107223
Ttyh1	-0.921334	0.107268
Fmc1	0.416876	0.107699
Plin1	2.38506	0.107699
Aifm1	0.348923	0.107699
Smtnl2	-0.693192	0.107699
Aco2	0.504057	0.107723
Bckdhb	0.622691	0.107935
Kcnj2	0.82528	0.108401
Mavs	0.487932	0.108444
Rpl27	1.10004	0.108453
Atp1b2	-0.684323	0.108529
Sntb1	1.32195	0.108799
Cd44	-0.815668	0.108862
Glt8d2	-1.05683	0.108862
Nadk2	0.506763	0.108862
Panx1	-0.72496	0.108862
Cthrc1	-3.73643	0.108862
Crip1	-0.852378	0.108925
Akirin1	-0.559417	0.109034
Nipa2	-0.286781	0.109076
Hsd11b1	1.12209	0.109162
Slf1	0.780006	0.109326
Ccnb2	-4.00416	0.109824
Ppp2r1b	0.66993	0.110069
Pdxp	-0.930845	0.110069
Ptprb	0.550077	0.110108
P2ry10b	-2.54251	0.110108
Kcnk1	2.4326	0.110201
Spred3	-1.21884	0.110706
Rftn1	-0.898418	0.110751
Lrrk1	-0.638256	0.110782
Pf4	-1.00195	0.110782
Nrg4	1.45525	0.110782
Urgcp	0.616869	0.110782
Ly86	-1.48872	0.110792
Adhfe1	0.723001	0.110792
Cdc73	0.442341	0.110792
2310030G06Rik	0.963967	0.110792
Lbp	-0.932277	0.111332
Npdc1	-0.405166	0.111388
Cdr2l	-1.48377	0.111388
Nppc	-3.62408	0.111797
Atp6v0a4	-2.83104	0.111797
Zfp688	-1.45004	0.111797
Nova1	-0.647033	0.112324
Acad9	0.460016	0.112324
Mief2	0.392767	0.112377
Gm10335	0.485514	0.112377
Tra2a	0.454976	0.112414
H3c14	-1.33767	0.112414
Smo	-1.03274	0.112453
Cyp2d22	0.59568	0.112453
Nfs1	0.425561	0.11267
Epb41l3	-1.40096	0.112818
Col3a1	-2.6395	0.112818
Mrpl20	0.436053	0.112818
Man2c1	0.350445	0.112818
C1qtnf4	0.79131	0.112818
Gm10644	-0.754831	0.112818
Hmgb3	0.809015	0.113208
Scfd1	0.4798	0.11351
Ero1b	-0.830058	0.113672
1500009L16Rik	-2.47642	0.113672
Cela1	3.02739	0.113685
Kcnd1	-3.03042	0.113761
Abcb1b	0.754146	0.113885
Metrn	-0.545911	0.114419
Gzf1	0.559848	0.114494
Cpz	-2.65506	0.114494
Ndufb2	0.329533	0.115539
Mrpl9	0.586661	0.115593
Hnrnpa3	0.397955	0.115805
Crot	-0.328926	0.117739
Syt3	-1.06049	0.118029
Gm20735	2.57391	0.118047
Smurf2	-0.35654	0.118232
Nfam1	-1.50023	0.118265
Doc2g	1.52672	0.11905
Ogdh	0.415613	0.119132
Habp2	0.766578	0.119385
Ccne2	-0.660651	0.119385
Zfp92	-5.72864	0.119385
Aldh3b2	2.62997	0.119385
Snph	-0.785421	0.119424
Hrct1	1.56583	0.119515
Mrps14	0.545565	0.12042
Folr2	-1.28169	0.12109
Mir761	1.2014	0.121678
Itih5	-0.807618	0.121871
Zfp180	-0.690573	0.12195
Ets2	0.877752	0.122365
Sphk1	2.46439	0.122591
Begain	-1.85355	0.123052
Gadl1	-0.850606	0.123052
Bphl	0.416888	0.1231
Usp44	-1.38072	0.123219
Iqgap2	-1.36458	0.12327
Tmem63b	0.51685	0.123411
Mlh1	0.524923	0.123694
Rasl11a	1.37391	0.123811
Tdrd3	-0.384644	0.124021
Pdzd9	0.429408	0.12424
Tcf3	-0.573134	0.12506
Tom1l2	0.382247	0.125258
Matn2	-1.01781	0.125501
Car4	1.09822	0.125722
Lgi2	-1.89266	0.125722
Prss55	-2.39491	0.125837
Clec10a	-1.23556	0.126113
Notch2	-0.664549	0.126113
F11r	0.45087	0.126113
Cycs	0.459447	0.126113
C1rb	-0.858161	0.126113
Lgals12	2.55198	0.126744
Rps11-ps1	0.731781	0.126956
Tmem251	0.59173	0.127657
Mmaa	0.433324	0.127968
Slc9a9	-1.32401	0.128094
Slc2a8	0.479044	0.128509
Sv2b	1.62709	0.128615
Nrk	-2.83244	0.128716
Ptbp3	0.526615	0.129064
Picalm	0.919375	0.130147
Cd34	-1.08504	0.130216
Tmod3	0.325665	0.130283
Klhdc7a	2.73249	0.130283
Kif21b	-1.42171	0.130421
Ptx4	-2.17983	0.130421
Boc	-0.967164	0.130705
Syap1	0.365846	0.130705
Ankrd13b	0.503764	0.130762
Gbp7	-0.857047	0.130762
Adrb3	3.0752	0.13129
Mapk9	-0.356194	0.131457
Sec14l1	-0.458367	0.131936
Oma1	0.399383	0.13233
Washc4	-0.46641	0.132333
Hacd2	1.44251	0.133027
Arpp21	1.04145	0.13312
Src	-1.00809	0.133349
Hsph1	-0.568028	0.134468
Rab7b	-1.404	0.134483
Flt1	0.690502	0.134493
Clcn5	-1.5036	0.134993
Bicc1	-0.770869	0.135076
Dpp3	-0.602753	0.135293
Cabp4	2.01268	0.135504
Cdca3	-1.88982	0.135881
Ndufb11	0.328794	0.135881
Serpinh1	-1.2095	0.135881
Prkx	0.662427	0.136376
Zcchc24	-0.395705	0.136376
Dpyd	1.04644	0.136774
Jph4	-3.89606	0.137015
Adcy7	-1.67569	0.137295
Ogn	-0.662428	0.137757
Dll4	0.970339	0.137757
Swi5	0.471644	0.137757
Bace1	-0.79873	0.138029
Tpd52l1	0.697352	0.138064
Vsig4	-3.22963	0.138064
Agrp	2.62924	0.138514
C1qbp	0.512294	0.138609
Ccdc136	0.738073	0.138609
Zc3h11a	-0.394718	0.138609
Gsn	-0.72369	0.138771
Atp5d	0.397646	0.139193
Rnf128	0.462996	0.139193
Ago2	-0.542196	0.139193
Ptpn12	0.564479	0.13933
Pgrmc1	0.614847	0.139837
Pmpcb	0.359177	0.140259
Agpat4	-1.05372	0.140342
C5ar1	-1.05285	0.140342
Frem1	-1.81068	0.140719
Cd164l2	5.15084	0.141428
Ankrd17	0.422093	0.141485
Kctd2	0.724128	0.141614
Slirp	0.403183	0.141614
Nptn	-0.26225	0.141614
Sh3gl1	-0.482235	0.141773
Surf1	0.296737	0.141849
Adgrl2	-0.813628	0.141849
Ciapin1	0.556343	0.141849
Ilvbl	0.425191	0.142222
Tspo	0.810077	0.142657
Sptssa	0.422386	0.142657
Apol9b	-3.01307	0.142657
Hnrnpa2b1	0.271326	0.142694
Cdc20	-2.3237	0.142694
Gk	0.711754	0.142694
Scaper	0.587057	0.142694
Espl1	-2.4863	0.142694
Bcas2	0.323974	0.142857
Plod1	-0.53728	0.144085
H1f4	-0.690833	0.144085
Ppif	0.579716	0.144395
Mcrip2	0.73255	0.144405
Acat2	1.37921	0.144417
Pip5k1c	-0.597519	0.145095
Fbxo34	-0.404117	0.145146
Acad8	0.389044	0.145757
Zfp523	-0.453695	0.14621
Vamp8	0.44488	0.14621
Bak1	-0.428971	0.14621
Lgals1	-0.467371	0.14621
4930507D05Rik	0.866812	0.14621
Gm14586	0.520889	0.146259
Glipr2	-1.37634	0.146536
Cd40	-2.18668	0.146613
Tafa4	-1.72197	0.146968
Rhot2	0.459191	0.147139
Rap1b	0.755784	0.147139
Fkbp9	-0.341104	0.147247
2310057M21Rik	1.01841	0.147247
Sdhaf4	0.36213	0.147309
Loxl3	-0.664284	0.147665
Cds1	1.54451	0.147665
Ptprs	-0.795153	0.148148
Hspa1a	1.31032	0.148148
Peg13	0.690609	0.148558
Fzd5	0.869401	0.148626
Pcdh7	-0.848477	0.14869
Plp1	0.882108	0.14869
Prelp	-1.32513	0.14869
C920006O11Rik	1.44457	0.14869
Scube2	-1.57983	0.148949
Kitl	0.43225	0.150045
Rwdd4a	0.357621	0.150149
Slc31a2	-0.579847	0.150861
Uqcc1	0.408343	0.151081
Cbx1	-0.461535	0.151081
Mlycd	0.985392	0.15159
Dock11	-0.680802	0.152499
Fance	-0.596367	0.152723
Dgkb	-1.09174	0.153359
Dpysl3	-1.55156	0.15339
Eci2	0.709742	0.153543
Gm17455	-5.67322	0.153543
Pld2	-0.529195	0.153957
Bag3	0.69571	0.154557
Ccl9	-0.832293	0.154668
Myh10	0.871744	0.154668
Abca4	1.05522	0.154668
Mmp23	-1.56956	0.154668
Ube2t	0.998106	0.155141
Mir568	0.688556	0.155141
Sema3g	0.581299	0.155183
Duoxa1	-1.87094	0.15542
Cep164	-0.589885	0.155431
Dagla	-0.604608	0.15554
Ptpro	-2.00682	0.155725
Cdh11	-1.16461	0.155847
Tomm20	0.51033	0.156255
Mfrp	-0.993273	0.156527
C1qtnf5	-0.993273	0.156527
Zfp354c	-0.752265	0.15704
Tmem256	0.497928	0.157295
Slc25a30	-1.28869	0.157613
Camk1	-0.323722	0.158003
Oplah	0.541131	0.158173
Dnaaf1	-1.08811	0.158173
Gm12592	-0.758408	0.158742
Pex11a	0.708784	0.159415
Pmm1	0.566528	0.159536
Capn1	-0.315917	0.159536
Hprt	0.387095	0.159536
Bdnf	1.98004	0.160181
Col6a2	-1.95141	0.160253
Rfx2	0.787243	0.160455
Micos10	0.286416	0.160455
Cdh4	-0.914043	0.160663
Tmem79	1.80955	0.160663
Prkch	0.938164	0.160663
Itga8	-0.623832	0.160663
Fam167a	-2.28778	0.160663
Gfod1	0.945824	0.160663
Ankef1	2.37387	0.160663
Rbm3	0.724286	0.161163
Fgfr1	-0.492845	0.161163
Lpar3	-1.96683	0.161163
Cdk19	-1.0915	0.161163
9430038I01Rik	0.792015	0.161163
Rps2	0.341644	0.161163
Nr2f6	-0.331759	0.161187
Atg12	-0.46057	0.161187
Rhou	0.874311	0.161443
Ylpm1	0.471572	0.162847
Cenpf	-3.03016	0.163373
Fus	0.565104	0.163823
Adsl	0.448333	0.164125
Prdx6	0.491192	0.164125
Nsun6	0.622647	0.164125
2900076A07Rik	-0.49175	0.164125
Cdk17	0.492571	0.164521
Poldip2	0.35276	0.164594
Gtf2a2	0.456507	0.164594
Rassf6	4.85921	0.164799
Ppip5k1	0.614278	0.164799
Fgd1	-0.680988	0.16524
Ndufa2	0.395535	0.165322
Atf2	0.447994	0.16563
Dtx4	-0.931703	0.16563
Slc27a2	8.1379	0.165888
Tmsb15l	1.04338	0.166038
Gpx7	-0.877538	0.16635
Ptp4a1	0.602542	0.166572
Adamts3	-1.49741	0.166716
Clec7a	-1.49506	0.166716
Tmem167	-0.501622	0.166866
Eny2	0.315301	0.166866
Gstm2	0.90667	0.166908
Lig3	-0.324516	0.168952
Ackr2	-1.29945	0.168952
Cxcl14	-0.7861	0.169026
Arsi	-2.32668	0.169026
Amd1	-1.95025	0.169026
Atxn10	0.39685	0.169198
Isca2	0.425079	0.169198
She	0.564631	0.169198
Hipk2	-0.910298	0.169198
Selenbp2	1.55956	0.169198
Mcc	0.75202	0.169198
Ndufs4	0.440116	0.169952
Ppm1j	-0.545307	0.170105
Mrps18a	0.431362	0.170129
Ncf1	-1.5269	0.17068
Sh3d19	-1.18892	0.171165
Dhodh	0.384599	0.171165
Eda	-0.903363	0.171165
Dennd4b	-0.355843	0.171182
Baz1a	0.787034	0.172643
H2bc24	-2.89104	0.172643
Slc24a2	2.21993	0.173078
Cit	-2.9205	0.17361
Ifi207	-0.558252	0.17361
Efnb2	0.50256	0.173751
Mpc2	0.38341	0.173751
Hspg2	-0.770547	0.173751
Gper1	0.820329	0.173751
4930509E16Rik	2.12335	0.173751
Kirrel	-0.539963	0.173893
Sfxn1	1.3833	0.173998
Mcub	-1.78068	0.173998
Negr1	1.70677	0.173998
Oxa1l	0.377707	0.174122
Parl ENSMUSG00000033918	0.441325	0.174122
Cdk12	0.477074	0.174184
Osbpl11	0.651946	0.174184
Mettl7a3	-4.41769	0.174184
Agpat5	-0.461661	0.17429
Micu1	0.413208	0.176139
Slco3a1	0.613473	0.176139
Pkd2	-0.670365	0.176139
Ripor2	-0.756777	0.176139
Atad1	0.324463	0.176554
Cluh	0.375069	0.177
Mrpl16	0.46186	0.177
Mmp15	-0.709782	0.177
Gk5	-1.33256	0.177
Trmt10c	0.331064	0.177
Tnks2	-0.243803	0.177536
Gsta3	2.33475	0.17772
Mynn	0.300963	0.178074
Cd99l2	-0.303127	0.178627
Sema4d	-0.333391	0.178853
Car9	1.39468	0.178853
Rab15	1.13455	0.179084
Fam111a	-1.23407	0.179084
Grn	-0.475927	0.179084
Lgi4	-1.17542	0.179084
Dpp7	-0.508685	0.17919
Gata2	0.778147	0.179267
Capn5	-1.68029	0.179696
Slc37a1	1.53548	0.179722
Dnajc18	-0.307828	0.179784
Mrgpre	-1.85371	0.179784
Vps25	0.314614	0.180232
Mpeg1	-1.18612	0.180325
Fbxo10	-0.724926	0.180325
Tbc1d8	-0.410721	0.180361
Xpo4	0.673726	0.180361
Cep20	0.302507	0.180361
Chst1	1.27402	0.180361
Dipk1b	1.05089	0.180361
Bola3	0.333634	0.180361
Paip2b	0.605421	0.180361
Sbsn	-1.31134	0.180361
Ifi213	-5.47547	0.180361
Osbpl1a	0.364425	0.180409
Anpep	-0.992964	0.180944
Clip3	-0.856096	0.181113
Sfi1	-0.654725	0.181113
Spi1	-1.1503	0.181245
Gpr165	-3.06756	0.181309
Tsacc	0.874602	0.18247
Rbm12	0.49675	0.182732
Mpp3	-0.416712	0.182813
Rpl15	0.3294	0.183085
Fam118b	-0.311307	0.183085
Riiad1	0.799014	0.183208
Plcd4	-0.781509	0.184074
Wls	-0.52228	0.184074
Fbxw8	0.435353	0.184074
Ldlrad3	0.739061	0.184074
Col4a3	-1.00094	0.184074
Coq9	0.447813	0.184247
Creb3l1	-1.63166	0.184914
Abcc9	-0.305201	0.184914
Rmi2	-1.09747	0.184914
Uts2r	-1.24998	0.184914
Itpk1	0.736798	0.184914
Cacng7	-1.30652	0.184914
Lgr4	-0.279561	0.185538
Wdr33	0.322583	0.185639
Cenpi	-2.18184	0.186074
Dok7	0.881951	0.186446
Eml1	-0.255587	0.186493
Cyp39a1	-0.530839	0.187595
Klhl8	-0.663436	0.188002
H2ac10	-2.02527	0.188002
Gys2	2.0183	0.188857
Hcar2	2.975	0.188974
Cd37	-1.90579	0.189079
Wwc2	0.503434	0.190169
Nfatc3	-0.285454	0.190169
Nckap1l	-1.2763	0.190365
Pcsk6	-0.767166	0.190498
Vwa1	-0.587561	0.190498
Enpp5	0.616248	0.191582
Krt79	4.42984	0.191618
Stom	0.504565	0.191876
Ppl	-1.12195	0.191876
Arxes1	3.14316	0.193115
Atp5mpl	0.27276	0.193264
Lnx1	0.7392	0.193264
Map9	-1.06743	0.193264
Kcng4	-0.956914	0.193264
Tmem252	1.37124	0.193264
Hspa1l	0.494369	0.193439
Pdk1	0.369086	0.193448
D630003M21Rik	-1.47964	0.193448
Lrrc25	-1.12348	0.193448
Ctxn3	0.901656	0.193448
Gm8577	-1.00668	0.194048
H4c8	0.446104	0.194079
Angptl4	1.15129	0.194113
Cast	0.421137	0.194247
Hmcn1	-1.08857	0.195015
Ctsh	-0.620305	0.195186
Mier1	0.343104	0.195291
Gmeb2	0.565421	0.195291
Nlgn2	-0.758073	0.195291
Pxmp4	0.362412	0.195637
Fap	-1.16462	0.19598
Itgam	-1.44228	0.196334
Ptcd3	0.303145	0.196689
Pfn1	-0.294584	0.197187
Piezo2	-1.90815	0.197187
Parp4	0.401699	0.197283
Hk3	-2.38578	0.197749
Chka	1.01565	0.197793
2610008E11Rik	0.383956	0.197793
Amd2	-1.83046	0.197793
Apold1	2.55386	0.197954
Stum	1.96302	0.198324
Eef1b2	0.434997	0.198348
Hspa2	0.874556	0.198361
Chrna10	-0.757369	0.198633
Sdc2	-0.740829	0.199928
Alx4	-1.28519	0.199928
Fam114a1	-1.17075	0.200294
Fsbp	-1.0449	0.200294
Nup188	0.404186	0.200721
Stc1	1.97471	0.200889
Emp3	-0.865522	0.200889
Atp9a	0.553556	0.201485
Efcab6	0.50448	0.201498
Tpd52	-0.345505	0.201498
SPATA5L1	0.68944	0.201701
Acsf3	0.387777	0.201739
Fam184b	-2.69324	0.201739
Gm5105	-1.39709	0.201739
Meox1	-1.58261	0.202029
Qdpr	-0.339887	0.202029
Surf6	0.359754	0.202205
Btg2	1.74243	0.202605
Rab40b	-0.574999	0.202605
AU022252	-0.419504	0.203146
Slc22a5	0.527171	0.203166
Rufy4	5.30439	0.203166
Duox2	-4.20811	0.203166
Alkbh1	0.488299	0.203166
Acot11	0.572332	0.203307
Mylk3	2.29138	0.203353
Vat1l	1.72377	0.203353
Lrrc55	-2.23832	0.203353
0610040B10Rik	1.20258	0.203353
Mrpl39	0.382656	0.203623
Exosc8	0.490785	0.203623
Mtus2	2.87558	0.204428
Itgb4	0.935911	0.20498
Bcat1	-2.51003	0.20498
Nkiras2	0.438449	0.20523
Vps26c	-0.350187	0.205311
Zdhhc16	-0.377666	0.205419
Trmt44	-0.793027	0.205515
Ms4a4d	-0.819418	0.206012
Rad54b	-1.00951	0.206012
Slc20a2	0.563989	0.20627
Flicr	1.20184	0.20627
Mettl5	0.366676	0.20627
Fam89b	-0.463567	0.206416
4931406C07Rik	1.05366	0.206416
Zfp426	-0.567855	0.206434
Hspa13	-0.385846	0.206612
Vwf	0.367303	0.206716
Adamts1	0.737401	0.206773
Cwf19l2	0.36691	0.206773
Snw1	0.477936	0.206986
Hif1an	-0.271968	0.207208
Mrpl18	0.316529	0.207772
Fam174b	0.856029	0.208258
Zfp667	-0.499856	0.20857
Tcim	0.669429	0.20857
Bfsp1	-2.17285	0.20876
Zfp385c	0.553799	0.208838
Zfand2a	0.628507	0.208838
1700034H15Rik	1.07284	0.208838
Hnrnpr	0.325029	0.209583
Armc6	-0.426868	0.209791
Zfp105	-1.51663	0.209858
Mroh8	-1.04634	0.210245
C1s1	-0.578101	0.210283
Gpr62	0.97864	0.211161
Osbpl5	-0.351501	0.211227
Inhba	-3.46638	0.211227
Arfgap1	-0.446176	0.211307
Kif4	-3.77926	0.211307
Arid5b	0.468304	0.21132
Stradb	-0.316172	0.21132
Glud1	0.393045	0.21223
Reck	-1.06929	0.21223
Cir1	0.47874	0.21223
Msi1	-2.96136	0.21223
Trap1	0.419981	0.212651
Trabd	0.475072	0.212651
Fcgr2b	-0.903496	0.212651
Vim	-0.519615	0.212651
Slx4ip	-0.748268	0.212651
Eda2r	0.516953	0.212651
Tbxa2r	-1.85152	0.212651
2310022A10Rik	0.349122	0.212651
Hacd1	-0.985058	0.212651
Fam185a	0.364437	0.212964
C2cd2	-0.530092	0.213069
Dact3	-1.18028	0.213069
A4galt	-0.969725	0.213308
Zbtb10	0.767488	0.213424
Alpk3	0.507345	0.214073
Ndufs6	0.317644	0.214216
Ankle1	-6.06961	0.214233
Nmnat3	0.516021	0.214669
1110020A21Rik	0.780992	0.214773
Nr1h3	0.618961	0.215999
Sirt5	0.630124	0.215999
Mpnd	-0.415462	0.216024
Cuedc1	-0.416593	0.216024
Gtf2e1	0.479983	0.216024
Cfh	-0.663132	0.216024
Sord	0.506705	0.216243
Pld4	-1.00634	0.216243
Mir1199	-1.37119	0.216243
Mir1906-1	-1.88221	0.216243
Sned1	-0.997435	0.217025
Rab31	-0.411377	0.217025
Adamts12	-1.23431	0.217055
Gm10069	-1.03994	0.217341
Ms4a6b	-1.71197	0.217436
Sumo1	0.382138	0.217436
Nacc2	-0.486473	0.217436
Kcnab2	-1.53948	0.217436
Ddx51	0.342316	0.217436
Neo1	-0.297149	0.217436
Ptges3l	-0.394355	0.217436
Sowahc	1.35064	0.217436
Csrp1	0.540333	0.217554
Adgrf5	0.652633	0.217554
Ly6g6d	-3.54066	0.217657
Men1	-0.556846	0.218033
Abcc8	-1.05423	0.218588
Rpl13a	0.494874	0.218588
Srrm1	0.535845	0.218634
Plcb2	-2.42712	0.219189
Dapk1	-0.645813	0.219538
Slc5a6	0.550918	0.219676
Dcun1d1	-0.396473	0.219676
Zmiz2	-0.34036	0.219676
Csdc2	-1.18015	0.219676
E2f2	-1.50883	0.220151
Gabrd	-1.3546	0.220409
Crybg1	0.655216	0.220435
Shc2	-1.44989	0.220435
Gpr141	-2.75382	0.220435
Msln	3.20962	0.220435
Mrps27	0.335389	0.220976
Stab1	-0.75766	0.220976
Plaat3	0.514532	0.221773
Gss	0.54632	0.221799
Ttc28	-0.394231	0.221799
Lrg1	1.0389	0.221799
Fat1	-0.998674	0.221799
Arfgap3	-0.379046	0.221807
Slc26a6	-0.664213	0.221978
Enpp1	-0.671306	0.221978
P3h2	-0.914077	0.22207
Selenon	-0.838164	0.222493
Sbds	0.615764	0.222552
Gabarapl1	0.850378	0.222552
Dcaf17	-0.722424	0.222552
Mrps31	0.305195	0.222784
Mrpl30	0.354652	0.222935
Gm10584	-3.24344	0.222935
Pgam1	0.719762	0.223009
Zfp940	-1.31951	0.223009
Cfl2	0.238044	0.223009
Pcdhgb4	-0.432544	0.223009
Sh2b2	1.20759	0.223142
Nectin3	-0.780515	0.223237
Ggcx	-0.657439	0.223237
Nt5c2	0.524667	0.223834
Pcdhgb7	-0.414884	0.223834
Samm50	0.355419	0.224025
Meg3	-1.72909	0.2247
Mr1	0.561314	0.225447
Gfm1	0.37649	0.225674
Mafa	-0.785686	0.225674
Clpx	0.6583	0.225804
Crispld1	-1.32829	0.22594
Foxp3	-0.558181	0.226361
Bche	0.642644	0.226929
Vwa8	0.512983	0.227133
H2-Q1	1.00063	0.227133
Usp46	0.444476	0.227297
Hmmr	-3.8184	0.227839
Fam160b1	0.797717	0.227839
Siglech	-1.45776	0.227839
Otulin	0.548365	0.228118
Smad7	0.844338	0.228251
Fndc3b	-0.460481	0.228251
Rcor2	-2.20428	0.228271
Slc11a1	-0.871075	0.228499
Tufm	0.489866	0.228499
Sec16b	-0.932188	0.22894
Amotl1	-0.409908	0.22945
Osbp2	1.33821	0.22945
Fads3	1.38717	0.22945
Fam210a	0.426102	0.22945
Exd1	-1.23462	0.22945
Maml1	0.647762	0.22945
Impa2	0.704136	0.22968
Rnf185	0.333006	0.229891
Ipo5	0.502046	0.229891
Crym	0.81389	0.229891
Cox15	0.332634	0.229891
Csgalnact2	-0.331165	0.229891
Dlgap4	-0.331727	0.229891
Cnnm2	0.833164	0.229891
Pacsin2	0.440973	0.230001
Tcirg1	-0.50067	0.230723
Tmem45b	2.27722	0.230723
Emilin1	-1.25908	0.231246
Sppl3	-0.367849	0.231246
Nedd9	0.919345	0.231988
Pi4k2a	0.985619	0.232318
Oacyl	1.71558	0.233049
Pik3r1	1.4947	0.233264
Gnai1	0.717557	0.233264
Pcdhgb6	-0.411827	0.233264
Dennd2a	-0.591303	0.233407
Cuzd1	1.00514	0.234608
Adgrg1	0.953263	0.234995
Adora2a	1.01371	0.235046
St3gal5	0.79237	0.235046
Ldb3	0.356943	0.23563
Rgs2	0.822879	0.23563
Clip4	0.427467	0.235724
Papss2	0.541783	0.237088
Phf14	0.321102	0.237088
Fam241a	0.635891	0.237088
Phc1	-0.68433	0.237265
Spag5	-0.871169	0.237977
Fut10	-0.791323	0.238257
Tmsb10	-0.988517	0.238257
Spag1	-1.54967	0.238591
Mapre2	0.454408	0.239323
Btbd3	-0.396075	0.239323
Xylt1	-0.987746	0.239732
Adck1	0.381796	0.239835
Gca	0.710726	0.239835
Slc25a12	0.324799	0.239835
Cib2	-0.385899	0.239835
Art5	0.61226	0.239835
Akap8	0.319184	0.241118
Otud3	-0.282502	0.241118
Edil3	-1.34663	0.24153
Mir5121	0.55329	0.241726
Pex19	0.272248	0.242087
Ifngr2	-0.448549	0.242534
Man1c1	-0.995595	0.242534
Nnmt	1.06445	0.242665
Isoc1	0.362021	0.243354
Hps3	-0.399721	0.243911
Tk2	1.00921	0.244159
Casc1	2.40507	0.244159
Strc	5.00502	0.244182
Calcr	-1.94879	0.244428
Cacna2d4	-1.1713	0.244646
Pgm1	-0.372173	0.244819
Ganc	-0.431845	0.244819
Rab11fip5	0.539729	0.244866
Rab11fip2	-0.48176	0.245087
Slc45a4	-0.603627	0.245163
1600012H06Rik	-0.425691	0.245277
Ap5z1	-0.545217	0.245285
Chrna4	-5.02464	0.245526
Ybx1	0.305061	0.245614
Cd2	-2.57927	0.246483
Kdm8	-0.57958	0.246483
Fxyd2	-1.33322	0.246483
Mrpl12	0.348387	0.246789
Ascl1	5.84275	0.247633
Gcsh	0.266012	0.247633
Zc3h12a	0.808371	0.247633
Phtf1	-0.521899	0.247808
Pkig	0.356721	0.24819
Pdcl3	0.364019	0.248256
Gm45837	0.302376	0.248256
Matr3	0.54952	0.248256
Col23a1	0.586356	0.248347
Ptger4	1.743	0.248468
Arhgap26	1.23737	0.248815
Ddx19b	-0.292402	0.249055
C130074G19Rik	0.632464	0.249055
Timm44	0.337292	0.249176
Alad	0.469902	0.249176
Uhrf1bp1l	0.598887	0.249457
Mamdc2	-0.990852	0.249457
Rack1	0.429497	0.250368
Gpx4	0.362448	0.250518
Hrh1	-2.06021	0.250584
Gprc5a	1.62719	0.250668
Atad3a	0.407109	0.250775
Acaa1b	1.21392	0.250889
Nfasc	0.836836	0.250889
Pcnt	0.576316	0.251319
Oaf	-0.911181	0.251431
Trim59	-1.26177	0.251431
Rab3b	2.42466	0.251573
Nqo1	0.778448	0.251573
Neil3	-5.97378	0.251573
Plxna1	-0.963715	0.251704
Arel1	-0.329548	0.251837
Col24a1	-0.915945	0.25203
Slc35c1	-0.566538	0.25203
Pcdhga12	-0.416071	0.252249
Slamf7	-2.83117	0.252411
Pex13 ENSMUSG00000020283	0.420688	0.252539
Zfp532	-0.349929	0.252539
Mir99ahg	-1.4637	0.252539
Rpl24	0.712591	0.252689
Fcor	2.18353	0.252901
Tnrc18	-0.627797	0.253206
Pros1	-0.620101	0.253997
Tnfrsf21	-0.509641	0.253997
Usp21	-0.514958	0.253997
Gm5091	-1.37975	0.253997
Rpl22	0.388907	0.254851
St3gal1	-0.427235	0.255132
Zwint	0.652228	0.255581
Myo1f	-1.81079	0.255581
Arhgap30	-1.1344	0.255581
Mettl7b	2.06354	0.256286
Ramac	0.507401	0.256286
Kcnn2	0.698245	0.256793
Galt	0.40458	0.257237
H2-Q7	1.02504	0.2576
Wdr54	-1.26415	0.257731
Lhx9	-5.26451	0.258008
Slc7a6	0.660293	0.258013
Ppa1	0.288621	0.258017
Gask1a	-2.05385	0.258146
Ppm1b	0.407897	0.258293
Ptgr2	0.391574	0.258293
Ryr3	-0.952328	0.258367
Slc6a8	-0.400166	0.258438
Rad21	0.229957	0.258478
Ctnnbl1	0.638968	0.258478
Tyrobp	-0.904231	0.258478
Prrg3	-0.682152	0.258478
Pcdhgb2	-0.407547	0.258478
Rbm7	0.423266	0.258767
Fcrls	-1.17443	0.259748
Mocos	0.749285	0.259748
Sh3glb1	0.334397	0.259761
Arl6ip5	0.324554	0.259795
Ndufaf6	0.481487	0.259857
Bscl2	0.641231	0.259857
Dbndd1	-0.929535	0.259875
Wdr89	0.452197	0.260737
Ldhd	0.390375	0.260771
Pcdhga11	-0.420468	0.260771
Pcdhga7	-0.406345	0.260771
Hpgds	-2.23221	0.261065
Pcdhb7	-1.81995	0.261339
Idh3a	0.230363	0.261413
E130317F20Rik	-0.894942	0.261413
Tirap	-0.572508	0.261461
Nvl	0.428824	0.26163
P2ry13	-2.86593	0.261825
Abca5	0.534799	0.262067
Rps18	0.692963	0.262183
Dcst2	3.36438	0.262245
Pcdhga5	-0.397854	0.262439
Csl	0.468901	0.263383
Tomm40	0.43465	0.263493
Akap12	1.06608	0.263612
Pkp4	0.859772	0.264564
Dynlt2b	0.519575	0.264926
Pdxdc1	0.285679	0.264926
Ak2	0.660381	0.264926
Smim20	0.292582	0.264926
Vkorc1l1	-0.443065	0.264926
Psmb3	0.341699	0.264926
Rbm47	1.37685	0.264926
Tincr	2.46885	0.264926
Krba1	-0.354405	0.265402
Unc13c	1.43751	0.266011
Cdiptos	-2.23982	0.266015
Pygl	2.13762	0.266567
Slc30a7	-0.642791	0.266904
Adam1a	0.975665	0.266904
Tenm3	-0.392077	0.266925
Mal	0.720637	0.267246
2900079G21Rik	2.15497	0.268358
Pde4d	0.967784	0.268505
Mrps30	0.378756	0.268505
Ms4a4a	-0.941762	0.268823
Hsp90aa1	0.478269	0.268848
Gpd2	-0.457726	0.268927
Nt5dc1	0.635915	0.269223
Prcp	-0.831062	0.269223
Polr2e	0.282216	0.269447
Hspb1	0.889371	0.269447
Slc25a5	0.547393	0.269447
Bend5	0.973939	0.269447
Lrrc17	-1.79046	0.269447
Kcns3	1.67515	0.269447
Inpp4b	1.11509	0.269602
Serf1	-0.695215	0.26965
Ccdc146	-0.900999	0.269952
Bub1	-4.94799	0.27055
Zfp282	-0.493864	0.270822
Lias	0.442237	0.270822
Il34	-0.709371	0.270924
Gosr1	0.317192	0.271137
Gdnf	1.5857	0.271137
Tgoln1	0.329672	0.271137
Mif	0.642868	0.271725
Pcdhga9	-0.416303	0.272062
Casq1	-0.515355	0.272188
Smox	-1.48858	0.272213
Lrrc20	-0.359891	0.27224
Capn7	-0.303453	0.272491
Stx18	0.465628	0.272491
Sac3d1	-0.432544	0.2727
Sertad2	0.780123	0.27279
Syn2	0.958406	0.273122
Npr2	0.333246	0.273169
Vnn3	2.03924	0.273294
[truncated: 12,641 more rows]
