# Supplementary material for: Integrated multi‐omics approach reveals the role of striated muscle preferentially expressed protein kinase in skeletal muscle including its relationship with myospryn complex
Source: J Cachexia Sarcopenia Muscle. 2024 May 9;15(3):1003–15. doi: 10.1002/jcsm.13470 (PMC11154751; doi:10.1002/jcsm.13470)
Supplement: Supplementary file 6 — Table S5. Mitochondrial findings in skeletal muscles from Speg‐CKO, Mtm1‐KO, Dnm2‐KI, and Bin1‐KO mice. [file JCSM-15-1003-s002.xlsx]

## Sheet: Table S5
Table S5. Mitochondrial findings in skeletal muscles from Speg-CKO, Mtm1-KO, Dnm2-KI, and Bin1-KO mice.
	Speg-CKO (8 wks )	Mtm1-KO (2 wks)	Mtm1-KO (5 wks)	Dnm2-KI (8 wks)	Bin1-KO (8 wks)
Mitochondria morphology	Enlarge	Swollen mitochondria	Abnormal-appearing mitochondria with fewer, decondensed, and swollen cristae	Swollen mitochondria with disrupted cristae	Defects in mitochondrial positioning
Mitochondria number	Similar to control	Similar to control	Not mentioned	Not mentioned	Not mentioned
Mitochondria distribution	Mitochondria accumulation	More in cell periphery, less in perinuclear	Damaged mitochondria & mitochondria accumulation	Not mentioned	Mitochondria accumulation
Mitochondria function	Mitochondrial Morphos ↑	Cytochrome oxidase ↓ ATP content ↓	Abnormal mitochondria and reduced COX activity	Not mentioned	Increased prohibitin protein levels
Reference	This study	[1]	[2]	[3]	[4]
Reference
1	Hnia, K., et al., Myotubularin controls desmin intermediate filament architecture and mitochondrial dynamics in human and mouse skeletal muscle. The Journal of clinical investigation, 2011. 121(1): p. 70-85.
2	Fetalvero, K.M., et al., Defective autophagy and mTORC1 signaling in myotubularin null mice. Molecular and cellular biology, 2013. 33(1): p. 98-110.
3	Muñoz, X.M., et al., Physiological impact and disease reversion for the severe form of centronuclear myopathy linked to dynamin. JCI insight, 2020. 5(18).
4	Silva-Rojas, R., et al., Mice with muscle-specific deletion of Bin1 recapitulate centronuclear myopathy and acute downregulation of dynamin 2 improves their phenotypes. Molecular Therapy, 2022. 30(2): p. 868-880.
