# Supplementary material for: Integrated multi‐omics approach reveals the role of striated muscle preferentially expressed protein kinase in skeletal muscle including its relationship with myospryn complex
Source: J Cachexia Sarcopenia Muscle. 2024 May 9;15(3):1003–15. doi: 10.1002/jcsm.13470 (PMC11154751; doi:10.1002/jcsm.13470)
Supplement: Supplementary file 7 — Table S6. Primer sequences for quantitative PCR amplification. [file JCSM-15-1003-s005.xlsx]

## Sheet: Table S6
Table S6. Primer sequences for quantitative PCR amplification.
Gene	Forward primer	Reverse primer
Spegβ & Spegα	aatgtcctgggcagcattac	tgctgtgtcatggtaggtctg
Spegβ	agaggggtcctcgtcacc	tacccgcagccttacatcac
Cmya5	agaggtctcttctccgtctatg	ggcttctgtggcattctatct
Fsd2	gttcccgtaggctcacatatt	gcggtagtggagaggtttattc
Ryr1	gttatcgtcattctgctggc	gcctattccacagatgaagc
Mtm1	tttggaaacggattctgctc	tgcttcaatgcaaacctcag
Actb	aggccaaccgtgaaaagatg	agagcatagccctcgtagatgg
